# Supplementary material for: Evidence-based teaching practices correlate with increased exam performance in biology
Source: PLoS One. 2021 Nov 30;16(11):e0260789. doi: 10.1371/journal.pone.0260789 (PMC8631643; doi:10.1371/journal.pone.0260789)
Supplement: S1 File — (XLSX) [file pone.0260789.s010.xlsx]

## Sheet: PORTAAL_full_data
Instr_ID	Unit_ID	Daily_ID	Profile	Weight_Bloom	Bloom_Level	Team_Solo	Course_Level	HB	Prom_Log	Alone	SG	Exp_Ans	Alt_Ans	PFB	ST_DB	TST	MCQ	SA	DB	Ins_Ans	Vol_Ans	RC_Ans	WC_Ans	Ins_Exp	Vol_Exp	RC_Exp	PFBC	PFBS	PK
1	314	314.1	2	50.7	L	S	U	1.56	1.17	2.33	5.06	10.03	0	2.51	8.15	22.02	3.13	3.13	22.21	0	11.28	8.15	2.51	5.64	5.64	4.39	1.25	1.25	0
1	314	314.2	2	50.7	L	S	U	1.15	1.92	0.77	4.22	4.33	0	0.62	9.72	22.71	0.62	4.95	24.16	0	6.18	5.56	11.75	5.56	1.85	2.47	0	0.62	1.24
1	314	314.3	2	50.7	L	S	U	1.14	0.38	0.76	3.81	1.84	0	0.61	10.17	22.08	0.61	3.07	28.27	1.23	9.2	3.07	7.36	3.68	1.23	0.61	0.61	0	0
1	314	314.4	2	50.7	L	S	U	0.78	0.78	0.78	4.66	10	0	3.13	8.67	24.32	1.25	3.13	21.18	1.25	4.38	13.76	8.13	5	2.5	7.5	0.63	2.5	1.25
2	233	233.1	1	52.8	L	S	L	0	0	0	1	0	0	0	0	1.5	0	0	2.37	0	29.02	0	0	8.01	0	0	0	0	0
2	233	233.2	1	52.8	L	S	L	0	0	0	0	0	0	0	0	0.88	0	0	0.86	0	32.25	0	0	7.05	0	0	0	0	0
2	233	233.3	1	52.8	L	S	L	0	0	0	1.12	1.12	2.25	0	0.8	1.29	0	0	1.23	0	47.21	0	0	2.25	1.12	0	0	0	2.25
3	231	231.1	1	59.9	H	T	L	5.06	0	0	0	0	0	0	0	6.29	0	0	4.89	0	8.09	2.02	0	14.16	0	0	0	0	2.02
3	231	231.2	1	59.9	H	T	L	1.04	0	0	0	0	0	2.08	0	5.13	0	0	0.21	0	14.55	0	0	13.51	0	0	0	2.08	0
3	231	231.3	1	59.9	H	T	L	3.08	0	0	0	0	0	4.1	0	2.91	0	0	7.51	0	10.25	1.03	0	18.46	0	0	0	4.1	0
3	522	522.1	1	53	L	T	L	0	0	0	0	9.28	0	0	6.63	0	0	5.15	15.05	3.09	16.49	0	0	5.15	9.28	0	0	0	0
3	522	522.2	1	53	L	T	L	0	0	0	0	4.05	0	1.01	5.24	0	0	3.04	13.84	3.04	11.14	0	0	3.04	4.05	0	1.01	0	0
3	522	522.3	1	53	L	T	L	0	0	1	0	0	0	1	0	0.82	0	0	8.64	19.03	4.01	1	0	18.03	0	0	1	0	0
4	213	213.1	1	53.8	H	S	L	0.84	0	1.68	5.05	1.68	1.68	1.68	3.08	17.04	0	0	0	0	0.84	0.84	0	5.89	1.68	0	0	1.68	0
4	213	213.2	1	53.8	H	S	L	0	0.85	0.85	2.54	0	0	0	0	3.92	0	0	0	0	1.69	0	0	11.01	0	0	0	0	0
4	213	213.3	1	53.8	H	S	L	0	0	0.97	5.82	0	0	7.76	0	3.71	0	0	0	0	3.88	0	0	19.39	0	0	0	7.76	0
5	212	212.1	1	57.5	H	T	L	1	0	0	2	0	0	1	0	1.47	0	0	3.48	0	4	0	0	8	0	0	0	1	0
5	212	212.2	1	57.5	H	T	L	0	0	0	8.14	1.02	7.13	2.04	2.78	32.54	0	0	4.57	0	4.07	0	0	6.11	1.02	0	0	2.04	0
5	212	212.3	1	57.5	H	T	L	0	0	4.21	5.26	0	2.1	0	0	25.33	0	0	5.59	0	7.36	0	0	8.42	0	0	0	0	0
6	122	122.1	2	44.3	L	S	L	2	3	4	18.98	9.99	5	15.98	1.9	14.61	4	15.98	13.17	6.99	8.99	6.99	1	11.99	5.99	4	5.99	9.99	2
6	122	122.2	2	44.3	L	S	L	10.11	5.06	5.06	27.3	6.07	3.03	10.11	1.44	20.17	6.07	21.23	16.35	6.07	6.07	7.08	8.09	14.16	2.02	4.04	5.06	5.06	4.04
6	122	122.3	2	44.3	L	S	L	10.99	9.89	3.3	23.09	9.89	0	6.6	2.72	19.26	3.3	18.69	19.7	3.3	16.49	7.7	10.99	13.19	2.2	7.7	2.2	4.4	0
6	122	122.4	2	44.3	L	S	L	7	3	3	28.99	6	0	9	1.97	22.69	2	24.99	18.37	4	18.99	4	20.99	16.99	2	4	5	4	1
6	330	330.1	2	46.1	L	S	U	3.35	8.37	0	10.04	15.9	0	10.04	9.73	25.56	0	7.53	18.1	3.35	5.86	16.74	1.67	5.86	0.84	15.06	0	10.04	2.51
6	330	330.2	2	46.1	L	S	U	2.89	2.89	0	11.55	11.55	0	4.81	11.86	24.88	0	11.55	24.45	2.89	9.62	20.21	7.7	11.55	0.96	10.59	0	4.81	0.96
6	330	330.3	2	46.1	L	S	U	5.66	7.92	1.13	10.19	12.45	1.13	11.32	14.12	39.3	4.53	2.26	21	3.4	6.79	9.06	4.53	6.79	2.26	10.19	1.13	10.19	0
6	330	330.4	2	46.1	L	S	U	3.72	5.57	0	13.94	13.94	0	5.57	9.22	18.39	0	14.86	19.37	3.72	5.57	13.01	9.29	13.01	2.79	11.15	1.86	3.72	0.93
7	217	217.1	1	44.5	L	T	L	0	0	0	0	8.69	0	0	3.1	0	0	5.43	8.26	4.34	13.03	0	3.26	5.43	8.69	0	0	0	0
7	217	217.2	1	44.5	L	T	L	3.15	0	0	0	0	0	0	0	1.55	0	0	3.58	9.45	11.55	0	0	9.45	0	0	0	0	0
7	217	217.3	1	44.5	L	T	L	3.08	1.03	0	0	2.06	0	0	0.58	3.79	0	0	12.19	10.28	18.51	0	0	12.34	2.06	0	0	0	0
7	513	513.1	1	55	H	T	L	1.03	0	0	0	8.28	0	1.03	4.12	4.12	1.03	9.31	11.1	7.24	11.38	0	13.45	8.28	8.28	0	1.03	0	0
7	513	513.2	1	55	H	T	L	1.13	0	0	1.13	5.64	0	0	1.92	2.43	0	2.26	4.46	2.26	9.03	0	1.13	2.26	5.64	0	0	0	1.13
7	513	513.3	1	55	H	T	L	3.29	2.2	0	0	4.39	0	0	0.38	4.18	0	0	3.29	7.69	18.66	0	0	8.78	4.39	0	0	0	1.1
8	219	219.1	1	50.7	L	T	L	1.02	0	0	6.14	0	0	1.02	1.15	9.39	5.12	0	6.35	0	0	0	5.12	3.07	0	0	1.02	0	0
8	219	219.2	1	50.7	L	T	L	0	0	0	3.04	3.04	2.03	4.05	1.03	12.36	0	0	4.68	6.08	4.05	0	0	8.11	3.04	0	4.05	0	0
8	219	219.3	1	50.7	L	T	L	0	0	0	5.98	1.99	1.99	1.99	0	9.15	0	0	8.33	7.97	1	0	0	7.97	1.99	0	1.99	0	1.99
8	514	514.1	1	42.4	L	T	L	0	0	0	2.13	1.06	0	4.25	1.49	5.14	1.06	2.13	4.77	1.06	2.13	0	4.25	2.13	1.06	0	2.13	2.13	1.06
8	514	514.2	1	42.4	L	T	L	0	0	0	3.07	0	0	2.05	1.13	4.02	2.05	1.02	1.13	1.02	0	0	2.05	0	0	0	2.05	0	0
8	514	514.3	1	42.4	L	T	L	1.03	0	0	5.15	1.03	0	0	0.11	4.51	0	0	1.06	5.15	6.18	0	0	6.18	1.03	0	0	0	0
9	232	232.1	1	39.7	L	T	L	0	0	0	1.01	0	1.01	0	0	0.98	0	0	4.08	0	1.01	0	0	4.02	0	0	0	0	0
9	232	232.2	1	39.7	L	T	L	1.03	0	1.03	1.03	0	0	0	0	1.04	0	0	4.91	0	0	0	0	9.26	0	0	0	0	0
9	232	232.3	1	39.7	L	T	L	3.09	0	1.03	2.06	2.06	2.06	0	1.78	0.75	0	0	4.72	0	4.12	1.03	0	7.2	2.06	0	0	0	0
10	215	215.1	1	52.8	L	T	L	4.14	0	0	5.18	0	1.04	2.07	0	3.87	0	0	8.7	0	10.36	0	0	15.53	0	0	0	2.07	0
10	215	215.2	1	52.8	L	T	L	6.19	0	5.16	0	4.13	11.36	6.19	4.37	6.32	0	0	9.86	0	11.36	0	0	12.39	4.13	0	0	6.19	0
10	215	215.3	1	52.8	L	T	L	9.35	0	3.12	1.04	0	4.16	9.35	0	6.52	0	0	7.82	0	16.62	0	0	19.74	0	0	0	9.35	5.19
11	220	220.1	1	48.6	L	T	L	2.61	0	0	7.84	3.92	6.53	0	5.38	39.38	0	0	5.38	0	0	0	0	0	3.92	0	0	0	0
11	220	220.2	1	48.6	L	T	L	0	1.04	1.04	2.08	0	3.12	1.04	0	2.81	0	0	5.56	0	4.17	0	0	11.45	0	0	0	1.04	0
11	220	220.3	1	48.6	L	T	L	0	0	0	6.04	2.01	4.03	0	0.77	5.12	0	0	8.22	0	5.04	0	0	15.11	2.01	0	0	0	1.01
12	223	223.1	1	60.5	H	T	L	6.98	1	2	3.99	0	0	4.99	0	4.52	0	0	4.21	0	2	0	0	3.99	0	0	0	4.99	0
12	223	223.2	1	60.5	H	T	L	0	1.01	2.02	2.02	0	0	0	0	37.35	0	0	0.41	0	0	0	0	4.04	0	0	0	0	0
12	223	223.3	1	60.5	H	T	L	1.03	0	4.14	2.07	0	0	0	0	0.33	0	0	2.94	0	3.1	0	0	7.24	0	0	0	0	1.03
12	519	519.1	2	62.3	H	T	L	5.97	0	1.99	9.95	4.98	1	4.98	7.31	22.07	3.98	6.97	15.35	2.99	11.94	0	7.96	7.96	4.98	0	1	3.98	0
12	519	519.2	1	62.3	H	T	L	4.08	0	4.08	2.04	4.08	0	5.1	3.89	12.22	4.08	8.16	16.56	6.12	9.18	0	1.02	10.2	4.08	0	2.04	3.06	2.04
12	519	519.3	2	62.3	H	T	L	4.99	1	3.99	7.99	14.98	1	15.98	8.79	25.42	0	0	19.22	11.98	9.99	0	0	19.97	14.98	0	15.98	0	0
13	230	230.1	2	59.9	H	S	L	9.41	0	6.27	9.41	4.18	0	1.05	6.08	12.49	0	0	10.51	0	2.09	2.09	0	5.23	4.18	0	0	1.05	4.18
13	230	230.2	2	59.9	H	S	L	11.82	0	3.94	12.81	6.9	0	3.94	8.53	14.96	0	0	11.01	0	5.91	4.93	0	8.87	6.9	0	0	3.94	0.99
13	230	230.3	2	59.9	H	S	L	11	0	7	12	3	0	3	2.22	15.01	0	0	7.59	0	5	13	0	12	3	0	0	3	0
14	227	227.1	1	37.5	L	T	L	0	0	0	1.02	0	0	1.02	0.59	1.48	1.02	1.02	5.02	2.04	3.06	0	6.12	3.06	0	0	1.02	0	1.02
14	227	227.2	1	37.5	L	T	L	2.34	0	0	1.17	0	3.51	1.17	1.99	1.75	0	0	1.99	4.68	4.68	0	0	3.51	0	0	1.17	0	0
14	227	227.3	1	37.5	L	T	L	1.1	0	0	3.31	2.21	2.21	0	1.38	3.62	0	0	9.48	4.41	4.41	0	0	4.41	2.21	0	0	0	0
14	520	520.1	1	39.7	L	T	L	0	0	0	3.03	0	0	0	0.1	2.15	3.03	1.01	0.64	4.04	1.01	0	0	1.01	0	0	0	0	0
14	520	520.2	1	39.7	L	T	L	0	0	0	0	1.03	0	0	0.83	0.83	0	1.03	2.89	1.03	1.03	0	3.1	1.03	1.03	0	0	0	0
14	520	520.3	1	39.7	L	T	L	1.31	0	0	3.94	0	0	0	0	3.19	0	0	1.2	2.63	0	0	0	1.31	0	0	0	0	0
15	116	116.1	2	62.7	H	S	L	3	6	3	9	17	0	1	3.72	18.95	1	5	19.95	3	13	3	0	3	12	5	0	1	0
15	116	116.2	2	62.7	H	S	L	2.03	2.03	0	3.05	5.08	0	1.02	1.98	11.26	0	5.08	25.93	3.05	9.15	12.2	1.02	4.07	3.05	2.03	0	1.02	1.02
15	116	116.3	2	62.7	H	S	L	0.99	6.93	0.99	4.95	14.85	3.96	1.98	2.85	11.21	1.98	3.96	23.13	0.99	6.93	7.92	1.98	4.95	6.93	7.92	0	1.98	0
15	116	116.4	2	62.7	H	S	L	3.98	4.97	1.99	6.96	9.95	0.99	4.97	2.49	13.43	0.99	7.96	14.97	1.99	9.95	3.98	0	5.97	7.96	1.99	0.99	3.98	1.99
15	329	329.1	2	70.3	H	S	L	5	1	1	11	13.01	1	8	21.63	34.81	3	8	28.81	5	9	9	0	6	7	6	1	7	1
15	329	329.2	2	70.3	H	S	L	10.02	0	2	10.02	6.01	0	19.05	18.94	33.31	0	10.02	26.08	0	12.03	12.03	1	7.02	5.01	1	0	19.05	1
15	329	329.3	2	70.3	H	S	L	5.25	3.15	3.15	8.4	14.71	0	5.25	15.32	28.92	3.15	7.35	20.59	3.15	12.61	12.61	0	7.35	8.4	6.3	1.05	4.2	0
15	329	329.4	2	70.3	H	S	L	6.99	3.99	2	11.98	6.99	2	9.98	13.89	29.52	3.99	7.98	23.6	3.99	6.99	6.99	2	9.98	2.99	3.99	0	9.98	1
16	236	236.1	1	55	H	T	L	0	0	0	1.03	0	0	0	0	20.84	0	0	0	0	0	0	0	0	0	0	0	0	0
16	236	236.2	1	55	H	T	L	0	0	0	1.03	0	0	0	0	23.96	0	0	1.15	0	2.05	0	0	2.05	0	0	0	0	0
16	236	236.3	1	55	H	T	L	1	0	3.99	1.99	0	4.98	0	0	6.92	0	0	3.44	0	1	0	0	3.99	0	0	0	0	1
17	234	234.1	1	60	H	T	L	0	0	0	1.02	2.04	0	2.04	0.77	1.48	1.02	3.06	3.32	4.08	2.04	0	5.1	4.08	2.04	0	1.02	1.02	0
17	234	234.2	1	60	H	T	L	0	0	0	0	0	0	1.27	0	0.62	0	0	2.55	7.65	5.1	0	0	7.65	0	0	1.27	0	0
17	234	234.3	1	60	H	T	L	2.02	0	2.02	1.01	0	0	2.02	0	1.75	0	0	2.66	7.07	5.05	0	0	7.07	0	0	2.02	0	0
17	524	524.1	1	54.3	H	T	L	0	0	2.01	1.01	0	0	2.01	1.28	2.5	3.02	1.01	2.37	3.02	2.01	0	0	2.01	0	0	1.01	1.01	0
17	524	524.2	1	54.3	H	T	L	1.04	0	0	1.04	2.08	0	1.04	1.46	2.29	1.04	1.04	4.58	2.08	2.08	0	1.04	2.08	2.08	0	1.04	0	0
17	524	524.3	1	54.3	H	T	L	0	0	0	0	0	1.18	4.72	0	0.08	0	0	3.98	12.98	2.36	0	0	11.8	0	0	4.72	0	0
18	225	225.1	1	51.6	L	T	L	0	0	0	0	0.84	0	0.84	0.29	0.06	0	0	9.38	0	2.51	0	0	16.71	0.84	0	0	0.84	0
18	225	225.2	1	51.6	L	T	L	0	0	0	0	0	0	0	0	0.66	0	0	6.15	0	7.55	0	0	15.11	0	0	0	0	0
18	225	225.3	1	51.6	L	T	L	0.84	0	0	0	0	0	0	0	1.76	0	0	14.44	0	21.79	0.84	0.84	31.85	0	0	0	0	0
19	235	235.1	1	53	L	T	L	0	0	1.03	1.03	0	0	0	0.26	2.19	2.05	0	2.89	2.05	0	0	1.03	2.05	0	0	0	0	0
19	235	235.2	1	53	L	T	L	0	0	0	0	0	0	0	0	0	0	0	0.38	2.18	0	0	0	2.18	0	0	0	0	0
19	235	235.3	1	53	L	T	L	0	0	0	1.04	0	2.07	0	0	0.52	0	0	5.33	9.33	0	0	0	8.29	0	0	0	0	0
19	525	525.1	1	51.4	L	T	L	0	0	1.01	0	0	0	0	0.33	2.01	1.01	1.01	2.52	1.01	2.01	0	0	2.01	0	0	0	0	0
19	525	525.2	1	51.4	L	T	L	0	1.13	0	1.13	1.13	0	0	0.83	1.62	1.13	0	4.23	1.13	0	0	1.13	1.13	1.13	0	0	0	1.13
19	525	525.3	1	51.4	L	T	L	0	0	3.12	3.12	0	5.19	0	0	2.06	0	0	1.39	4.16	0	0	0	4.16	0	0	0	0	1.04
20	216	216.1	1	54.9	H	T	L	8.15	0	5.1	2.04	2.04	2.04	5.1	2.87	7.8	0	0	8.98	0	3.06	5.1	0	10.19	2.04	0	0	5.1	1.02
20	216	216.2	1	54.9	H	T	L	7.09	0	3.04	4.05	0	2.02	1.01	0	8.27	0	0	6.31	0	2.02	5.06	0	12.15	0	0	0	1.01	1.01
20	216	216.3	1	54.9	H	T	L	5.05	0	3.03	5.05	0	0	2.02	0	5.33	0	0	5.24	0	8.08	4.04	0	10.1	0	0	0	2.02	1.01
21	214	214.1	1	54.9	H	T	L	0	0	0	0	0	0	0	0	0	0	0	1.11	0	0	0	0	1.17	0	0	0	0	0
21	214	214.2	1	54.9	H	T	L	2.27	0	0	1.13	0	0	1.13	0	1.62	0	0	4.01	0	5.66	0	0	3.4	0	0	0	1.13	0
21	214	214.3	1	54.9	H	T	L	6.06	0	0	0	1.01	5.05	10.1	1.44	5.14	0	0	8.77	0	17.17	0	0	15.15	1.01	0	0	10.1	0
22	121	121.1	2	53.9	H	T	L	2.02	7.06	1.01	9.08	13.12	5.05	12.11	2.83	11.47	5.05	4.04	21.61	0	6.05	9.08	0	7.06	5.05	8.07	2.02	10.09	0
22	121	121.2	2	53.9	H	T	L	1.03	2.07	0	9.3	12.4	0	9.3	2.51	10.06	3.1	6.2	18.52	1.03	6.2	8.27	1.03	6.2	6.2	6.2	2.07	7.23	2.07
22	121	121.3	2	53.9	H	T	L	0	5.04	2.01	8.06	11.08	2.01	11.08	4.01	11.51	5.04	3.02	21.68	0	13.1	10.07	3.02	7.05	4.03	7.05	4.03	7.05	1.01
22	121	121.4	2	53.9	H	T	L	2.01	3.02	0	7.05	8.05	0	11.07	1.81	7.25	2.01	5.03	15.13	0	5.03	7.05	1.01	5.03	4.03	4.03	3.02	8.05	1.01
22	226	226.1	1	49.5	L	S	L	1.05	0	0	3.14	1.05	0	0	1.36	3.99	0	0	4.37	0	8.37	0	0	9.41	1.05	0	0	0	0
22	226	226.2	1	49.5	L	S	L	0	0	1.06	2.12	1.06	0	1.06	1.76	3.69	0	0	8.52	0	13.77	0	0	19.06	1.06	0	0	1.06	0
22	226	226.3	1	49.5	L	S	L	1	0	2.01	7.03	3.01	2.01	2.01	3.46	20.88	0	0	8.29	0	11.05	0	0	13.06	3.01	0	0	2.01	0
23	229	229.1	1	55.1	H	T	L	0	0	3.69	1.23	0	2.46	0	0	2.02	0	0	1.93	0	1.23	0	0	4.92	0	0	0	0	0
23	229	229.2	1	55.1	H	T	L	1	0	4.02	2.01	0	0	1	0	3.75	0	0	0.45	0	2.01	0	0	1	0	0	0	1	1
23	229	229.3	1	55.1	H	T	L	1.03	0	4.14	2.07	0	4.14	0	0	3.44	0	0	2.9	0	3.1	0	0	7.24	0	0	0	0	1.03
24	128	128.1	1	59.4	H	S	L	7.03	0	5.02	5.02	0	0	8.03	0.03	16.03	8.03	1	12.87	8.03	0	0	2.01	7.03	0	0	6.02	2.01	0
24	128	128.2	1	59.4	H	S	L	4	1	13.01	4	0	0	0	0.07	16.3	3	2	15.2	5.01	1	0	2	5.01	0	0	0	0	0
24	128	128.3	2	59.4	H	S	L	7.05	1.01	4.03	9.07	3.02	3.02	5.04	0.62	15.29	2.01	7.05	21.88	9.07	4.03	2.01	5.04	9.07	3.02	0	3.02	2.01	0
24	128	128.4	2	59.4	H	S	L	10.57	0	2.11	9.51	6.34	1.06	4.23	2.19	15.59	2.11	9.51	16.5	10.57	6.34	2.11	6.34	10.57	5.28	1.06	1.06	3.17	0
24	313	313.1	1	69.8	H	S	U	4.95	1.98	2.97	3.96	6.93	0	2.97	2.99	8.81	3.96	2.97	9.42	5.94	6.93	0	0.99	5.94	6.93	0	0.99	1.98	0
24	313	313.2	1	69.8	H	S	U	4.83	1.93	2.9	3.87	0	0	0.97	0.85	11.97	4.83	0.97	4.57	7.73	0	0	1.93	5.8	0	0	0.97	0	0
24	313	313.3	1	69.8	H	S	U	6.9	0	0.99	5.91	0.99	0	2.96	3.23	8	3.94	6.9	6.63	9.85	3.94	0.99	5.91	6.9	0.99	0	1.97	0.99	0
24	313	313.4	1	69.8	H	S	U	3.94	1.97	0.99	3.94	3.94	0	6.9	4.01	10.32	3.94	0.99	8.69	3.94	1.97	2.96	3.94	4.93	1.97	1.97	2.96	3.94	0
25	221	221.1	1	42.4	L	T	L	0	1.16	0	4.65	0	0	0	0	5.84	0	0	5.04	0	10.46	0	0	15.1	0	0	0	0	0
25	221	221.2	1	42.4	L	T	L	1.67	0	3.34	1.67	0	0	0	0	3.32	0	0	3.3	0	6.68	0	0	10.86	0	0	0	0	1.67
25	221	221.3	1	42.4	L	T	L	0	0.83	0	6.67	0	0	0	0	6.35	0	0	9.57	0	36.71	0.83	0	28.36	0	0	0	0	0
26	125	125.1	2	66.1	H	S	U	4.41	2.52	0.63	13.87	11.98	0	15.76	2.82	11.68	0	14.5	28.43	5.04	14.5	10.71	17.02	12.61	6.3	5.67	3.78	11.98	0
26	125	125.2	2	66.1	H	S	U	5.02	5.65	1.26	12.55	9.41	0	5.65	4.2	13.12	0	15.69	24.19	1.26	9.41	10.04	28.24	11.92	3.77	5.65	0.63	5.02	0
26	125	125.3	2	66.1	H	S	U	3.93	8.51	0	17.02	18.98	0	8.51	5.22	14.17	0	19.64	29.07	0	15.06	16.37	10.47	11.13	7.86	11.13	3.27	5.24	3.93
26	125	125.4	2	66.1	H	S	U	8.15	5.02	0	18.82	10.04	0	3.76	3.03	15.35	0	18.19	22.31	0.63	9.41	12.54	26.34	11.92	4.39	5.64	1.88	1.88	1.88
26	332	332.1	2	71.4	H	S	U	11.27	0	3.07	17.42	6.15	0	13.32	23.52	37.14	0	16.39	26.62	6.15	15.37	18.44	10.25	13.32	1.02	5.12	0	13.32	3.07
26	332	332.2	2	71.4	H	S	U	7.54	2.74	0	10.28	6.17	0	6.17	10.38	15.71	0	8.22	15.09	2.06	5.48	12.34	4.8	7.54	1.37	4.8	0	6.17	0
26	332	332.3	2	71.4	H	S	U	4.07	0	1.02	9.16	9.16	0	9.16	19.41	27.17	0	8.14	32.84	3.05	15.27	21.37	10.18	11.19	5.09	4.07	0	9.16	3.05
26	332	332.4	2	71.4	H	S	U	4.31	2.16	4.31	17.25	4.31	0	8.62	17.52	29.99	0	14.01	30.89	3.23	6.47	17.25	4.31	10.78	0	4.31	0	8.62	1.08
27	228	228.1	1	58.4	H	S	L	1.67	0	1.67	1.67	0.84	5.85	0	1.36	5.58	0	0	3.45	0	0	0	0	5.85	0.84	0	0	0	0.84
27	228	228.2	1	58.4	H	S	L	0	0	0	1.67	0	0	0	0	1.45	0	0	5.68	0	0	0	0	15.06	0	0	0	0	0
27	228	228.3	1	58.4	H	S	L	0.85	0	0.85	0.85	0.85	0	0.85	0.54	5.04	0	0	9.56	0	3.4	0	0	22.97	0.85	0	0	0.85	0
28	222	222.1	1	45.7	L	T	L	0	1.02	4.1	0	0	2.05	1.02	0	3.21	0	0	1.08	0	1.02	0	0	3.07	0	0	0	1.02	0
28	222	222.2	1	45.7	L	T	L	1	0	1	2.01	0	0	0	0	3.08	0	0	2.38	0	3.01	0	0	5.01	0	0	0	0	0
28	222	222.3	1	45.7	L	T	L	1	0	2.99	2.99	0	2.99	1.99	0	1.18	0	0	2.87	0	0	0	0	5.98	0	0	0	1.99	0
28	518	518.1	1	53	L	T	L	0	1	3.01	1	0	4.02	0	0.02	4.84	3.01	0	1.57	3.01	0	0	0	2.01	0	0	0	0	0
28	518	518.2	1	53	L	T	L	0	0	3.04	2.02	2.02	1.01	1.01	2.2	7.22	3.04	0	3.04	3.04	2.02	0	0	1.01	2.02	0	1.01	0	0
28	518	518.3	1	53	L	T	L	0.98	0	1.96	0	6.87	0	4.9	3.21	4.63	2.94	0.98	6.21	2.94	6.87	0	0	2.94	6.87	0	2.94	1.96	0
29	224	224.1	1	52.1	L	T	L	0	0	3.17	1.06	0	0	2.11	0	34.46	0	0	0.18	0	0	0	0	1.06	0	0	0	2.11	0
29	224	224.2	1	52.1	L	T	L	1.01	0	2.01	0	0	5.03	1.01	0	3.27	0	0	1.82	0	3.02	0	0	3.02	0	0	0	1.01	1.01
29	224	224.3	1	52.1	L	T	L	1.01	0	2.02	1.01	0	1.01	3.03	0	3.1	0	0	2.75	0	2.02	0	0	5.04	0	0	0	3.03	0
30	218	218.1	1	64.1	H	S	L	0	0	0.84	0.84	0	0	0	0	27.4	0	0	1.23	0	1.68	0	0	2.52	0	0	0	0	0.84
30	218	218.2	1	64.1	H	S	L	0	0	5.2	0.87	0	0	0	0	3.17	0	0	5.44	0	7.8	0	0	12.14	0	0	0	0	0
30	218	218.3	1	64.1	H	S	L	0	1.68	2.51	0.84	0	0	0	0	3.42	0	0	6.11	0	15.92	0	0	14.24	0	0	0	0	0.84
31	211	211.1	1	51.4	L	T	L	1.02	0	3.07	1.02	0	4.09	0	0	4.71	0	0	4.72	0	0	0	0	3.07	0	0	0	0	1.02
31	211	211.2	1	51.4	L	T	L	0	0	6.27	2.09	0	0	2.09	0	4.95	0	0	1.6	0	0	0	0	5.23	0	0	0	2.09	0
31	211	211.3	1	51.4	L	T	L	2.17	0	5.43	3.26	0	1.09	2.17	0	4.23	0	0	4.23	0	1.09	0	0	5.43	0	0	0	2.17	0
32	331	331.1	1	63.7	H	S	U	0	0	0	5.08	4.07	0	2.03	4.58	20.99	0	4.07	7.37	3.05	6.1	0	0	4.07	4.07	0	0	2.03	0
32	331	331.2	1	63.7	H	S	U	0	0.99	0	7.94	6.95	0	4.97	6.06	24	4.97	2.98	11.07	4.97	4.97	0	4.97	4.97	6.95	0	2.98	1.99	0
32	331	331.3	2	63.7	H	S	U	0	0	0	2.96	11.85	0	4.94	8.15	23.06	0	2.96	14.27	1.98	11.85	0	0	2.96	11.85	0	0	4.94	0
32	331	331.4	1	63.7	H	S	U	2	0	1	2	6	0	8	3.13	15.77	0	3	11.56	1	6	0	0	3	6	0	2	6	0
33	114	114.1	1	53.9	H	T	L	1.01	4.04	0	7.07	5.05	5.05	1.01	1.23	6.77	5.05	1.01	12.58	0	2.02	5.05	0	3.03	1.01	4.04	0	1.01	2.02
33	114	114.2	1	53.9	H	T	L	1.01	5.04	1.01	6.04	8.06	2.01	6.04	2.06	9.99	3.02	4.03	13.8	0	0	7.05	0	5.04	1.01	7.05	0	6.04	0
33	114	114.3	2	53.9	H	T	L	5.04	5.04	0	10.08	6.05	2.02	4.03	1.28	30.49	6.05	1.01	10.92	1.01	0	8.06	0	4.03	0	6.05	1.01	3.02	1.01
33	114	114.4	2	53.9	H	T	L	3.03	6.05	1.01	6.05	8.07	6.05	5.05	3.8	12.9	3.03	4.04	19	3.03	2.02	10.09	0	5.05	3.03	5.05	2.02	3.03	0
