# Supplementary material for: Evidence-based teaching practices correlate with increased exam performance in biology
Source: PLoS One. 2021 Nov 30;16(11):e0260789. doi: 10.1371/journal.pone.0260789 (PMC8631643; doi:10.1371/journal.pone.0260789)
Supplement: S2 File — Includes mean values based on the daily observations of the 14 PORTAAL practices included in SEM analyses for each unit of analysis. Binary gender coded as 1 = male, 0 = female. EOP and URM coded as 1 = EOP/URM, 0 = non-EOP/non-URM. (XLSX) [file pone.0260789.s011.xlsx]

## Sheet: Sheet1
GPA_Start	Gen	EOP	URM	GbyE	GbyU	EbyU	GEU	AVG	Unit_ID	Instr_ID	Weight_Bloom	Bloom_Level	Profile	Team_Solo	Course_Level	HB	Alone	SG	Exp_Ans	Alt_Ans	ST_DB	TST	DB	Vol_Ans	RC_Ans	Ins_Exp	Vol_Exp	PFBS	PK
2.41	1	0	0	0	0	0	0	59.75	236	16	55	H	1	T	L	0.33	1.33	1.35	0	1.66	0	17.24	1.53	1.02	0	2.01	0	0	0.33
2.4	0	0	0	0	0	0	0	53.05	236	16	55	H	1	T	L	0.33	1.33	1.35	0	1.66	0	17.24	1.53	1.02	0	2.01	0	0	0.33
3.5	1	0	0	0	0	0	0	77.5	236	16	55	H	1	T	L	0.33	1.33	1.35	0	1.66	0	17.24	1.53	1.02	0	2.01	0	0	0.33
3.5	1	0	0	0	0	0	0	75	236	16	55	H	1	T	L	0.33	1.33	1.35	0	1.66	0	17.24	1.53	1.02	0	2.01	0	0	0.33
2.84	1	0	0	0	0	0	0	63.25	236	16	55	H	1	T	L	0.33	1.33	1.35	0	1.66	0	17.24	1.53	1.02	0	2.01	0	0	0.33
2.52	0	0	NA	0	0	0	0	47.5	236	16	55	H	1	T	L	0.33	1.33	1.35	0	1.66	0	17.24	1.53	1.02	0	2.01	0	0	0.33
2.59	0	0	0	0	0	0	0	43.5	236	16	55	H	1	T	L	0.33	1.33	1.35	0	1.66	0	17.24	1.53	1.02	0	2.01	0	0	0.33
3.1	1	0	0	0	0	0	0	71.25	236	16	55	H	1	T	L	0.33	1.33	1.35	0	1.66	0	17.24	1.53	1.02	0	2.01	0	0	0.33
2.57	1	1	1	1	1	1	1	48	236	16	55	H	1	T	L	0.33	1.33	1.35	0	1.66	0	17.24	1.53	1.02	0	2.01	0	0	0.33
3.51	0	1	1	0	0	1	0	58.75	236	16	55	H	1	T	L	0.33	1.33	1.35	0	1.66	0	17.24	1.53	1.02	0	2.01	0	0	0.33
3.78	1	0	0	0	0	0	0	69.5	236	16	55	H	1	T	L	0.33	1.33	1.35	0	1.66	0	17.24	1.53	1.02	0	2.01	0	0	0.33
3.18	0	0	NA	0	0	0	0	70	236	16	55	H	1	T	L	0.33	1.33	1.35	0	1.66	0	17.24	1.53	1.02	0	2.01	0	0	0.33
3.76	0	0	0	0	0	0	0	89.5	236	16	55	H	1	T	L	0.33	1.33	1.35	0	1.66	0	17.24	1.53	1.02	0	2.01	0	0	0.33
3.03	0	0	1	0	0	0	0	63.5	236	16	55	H	1	T	L	0.33	1.33	1.35	0	1.66	0	17.24	1.53	1.02	0	2.01	0	0	0.33
3.02	1	0	0	0	0	0	0	53.75	236	16	55	H	1	T	L	0.33	1.33	1.35	0	1.66	0	17.24	1.53	1.02	0	2.01	0	0	0.33
3.71	0	1	1	0	0	1	0	87	236	16	55	H	1	T	L	0.33	1.33	1.35	0	1.66	0	17.24	1.53	1.02	0	2.01	0	0	0.33
3.69	0	0	0	0	0	0	0	88.75	236	16	55	H	1	T	L	0.33	1.33	1.35	0	1.66	0	17.24	1.53	1.02	0	2.01	0	0	0.33
3	0	0	0	0	0	0	0	75.75	236	16	55	H	1	T	L	0.33	1.33	1.35	0	1.66	0	17.24	1.53	1.02	0	2.01	0	0	0.33
2.85	1	1	0	1	0	0	0	55.25	236	16	55	H	1	T	L	0.33	1.33	1.35	0	1.66	0	17.24	1.53	1.02	0	2.01	0	0	0.33
3.74	0	0	0	0	0	0	0	78.35	236	16	55	H	1	T	L	0.33	1.33	1.35	0	1.66	0	17.24	1.53	1.02	0	2.01	0	0	0.33
NA	0	0	0	0	0	0	0	47	236	16	55	H	1	T	L	0.33	1.33	1.35	0	1.66	0	17.24	1.53	1.02	0	2.01	0	0	0.33
2.91	1	0	NA	0	NA	0	0	52.5	236	16	55	H	1	T	L	0.33	1.33	1.35	0	1.66	0	17.24	1.53	1.02	0	2.01	0	0	0.33
3.7	0	1	1	0	0	1	0	93	236	16	55	H	1	T	L	0.33	1.33	1.35	0	1.66	0	17.24	1.53	1.02	0	2.01	0	0	0.33
3.7	0	0	0	0	0	0	0	67.25	236	16	55	H	1	T	L	0.33	1.33	1.35	0	1.66	0	17.24	1.53	1.02	0	2.01	0	0	0.33
3.73	0	0	0	0	0	0	0	70.75	236	16	55	H	1	T	L	0.33	1.33	1.35	0	1.66	0	17.24	1.53	1.02	0	2.01	0	0	0.33
2.9	1	0	0	0	0	0	0	49.75	236	16	55	H	1	T	L	0.33	1.33	1.35	0	1.66	0	17.24	1.53	1.02	0	2.01	0	0	0.33
2.88	1	0	NA	0	NA	0	0	53	236	16	55	H	1	T	L	0.33	1.33	1.35	0	1.66	0	17.24	1.53	1.02	0	2.01	0	0	0.33
2.66	1	0	0	0	0	0	0	51.5	236	16	55	H	1	T	L	0.33	1.33	1.35	0	1.66	0	17.24	1.53	1.02	0	2.01	0	0	0.33
2.39	0	1	1	0	0	1	0	42.75	236	16	55	H	1	T	L	0.33	1.33	1.35	0	1.66	0	17.24	1.53	1.02	0	2.01	0	0	0.33
3.58	0	0	0	0	0	0	0	80.25	236	16	55	H	1	T	L	0.33	1.33	1.35	0	1.66	0	17.24	1.53	1.02	0	2.01	0	0	0.33
3.06	1	0	0	0	0	0	0	61.75	236	16	55	H	1	T	L	0.33	1.33	1.35	0	1.66	0	17.24	1.53	1.02	0	2.01	0	0	0.33
3.71	1	0	0	0	0	0	0	80.5	236	16	55	H	1	T	L	0.33	1.33	1.35	0	1.66	0	17.24	1.53	1.02	0	2.01	0	0	0.33
3.7	0	0	0	0	0	0	0	58.05	236	16	55	H	1	T	L	0.33	1.33	1.35	0	1.66	0	17.24	1.53	1.02	0	2.01	0	0	0.33
3.31	1	0	0	0	0	0	0	51.5	236	16	55	H	1	T	L	0.33	1.33	1.35	0	1.66	0	17.24	1.53	1.02	0	2.01	0	0	0.33
3.1	0	0	0	0	0	0	0	64	236	16	55	H	1	T	L	0.33	1.33	1.35	0	1.66	0	17.24	1.53	1.02	0	2.01	0	0	0.33
3.97	1	0	0	0	0	0	0	92	236	16	55	H	1	T	L	0.33	1.33	1.35	0	1.66	0	17.24	1.53	1.02	0	2.01	0	0	0.33
3.63	1	0	0	0	0	0	0	80.25	236	16	55	H	1	T	L	0.33	1.33	1.35	0	1.66	0	17.24	1.53	1.02	0	2.01	0	0	0.33
3.19	0	0	0	0	0	0	0	63.5	236	16	55	H	1	T	L	0.33	1.33	1.35	0	1.66	0	17.24	1.53	1.02	0	2.01	0	0	0.33
3.28	0	0	0	0	0	0	0	92.25	236	16	55	H	1	T	L	0.33	1.33	1.35	0	1.66	0	17.24	1.53	1.02	0	2.01	0	0	0.33
2.27	1	0	0	0	0	0	0	23.5	236	16	55	H	1	T	L	0.33	1.33	1.35	0	1.66	0	17.24	1.53	1.02	0	2.01	0	0	0.33
3.48	0	0	0	0	0	0	0	43.75	236	16	55	H	1	T	L	0.33	1.33	1.35	0	1.66	0	17.24	1.53	1.02	0	2.01	0	0	0.33
3.15	1	0	0	0	0	0	0	76	236	16	55	H	1	T	L	0.33	1.33	1.35	0	1.66	0	17.24	1.53	1.02	0	2.01	0	0	0.33
3.71	1	0	NA	0	NA	0	0	78.25	236	16	55	H	1	T	L	0.33	1.33	1.35	0	1.66	0	17.24	1.53	1.02	0	2.01	0	0	0.33
3.77	1	0	0	0	0	0	0	81.5	236	16	55	H	1	T	L	0.33	1.33	1.35	0	1.66	0	17.24	1.53	1.02	0	2.01	0	0	0.33
2.28	0	0	0	0	0	0	0	40.75	236	16	55	H	1	T	L	0.33	1.33	1.35	0	1.66	0	17.24	1.53	1.02	0	2.01	0	0	0.33
3.03	0	0	NA	0	0	0	0	68.5	236	16	55	H	1	T	L	0.33	1.33	1.35	0	1.66	0	17.24	1.53	1.02	0	2.01	0	0	0.33
3.21	0	0	NA	0	0	0	0	52.75	236	16	55	H	1	T	L	0.33	1.33	1.35	0	1.66	0	17.24	1.53	1.02	0	2.01	0	0	0.33
3.98	0	0	0	0	0	0	0	90.25	236	16	55	H	1	T	L	0.33	1.33	1.35	0	1.66	0	17.24	1.53	1.02	0	2.01	0	0	0.33
3.62	1	0	0	0	0	0	0	85	236	16	55	H	1	T	L	0.33	1.33	1.35	0	1.66	0	17.24	1.53	1.02	0	2.01	0	0	0.33
3.88	0	0	0	0	0	0	0	92.25	236	16	55	H	1	T	L	0.33	1.33	1.35	0	1.66	0	17.24	1.53	1.02	0	2.01	0	0	0.33
3.74	1	0	0	0	0	0	0	82.5	236	16	55	H	1	T	L	0.33	1.33	1.35	0	1.66	0	17.24	1.53	1.02	0	2.01	0	0	0.33
3.7	0	0	0	0	0	0	0	59	236	16	55	H	1	T	L	0.33	1.33	1.35	0	1.66	0	17.24	1.53	1.02	0	2.01	0	0	0.33
3.15	1	0	0	0	0	0	0	74.75	236	16	55	H	1	T	L	0.33	1.33	1.35	0	1.66	0	17.24	1.53	1.02	0	2.01	0	0	0.33
2.34	1	0	0	0	0	0	0	56.25	236	16	55	H	1	T	L	0.33	1.33	1.35	0	1.66	0	17.24	1.53	1.02	0	2.01	0	0	0.33
3.62	0	0	0	0	0	0	0	70.25	236	16	55	H	1	T	L	0.33	1.33	1.35	0	1.66	0	17.24	1.53	1.02	0	2.01	0	0	0.33
3.21	1	0	0	0	0	0	0	80	236	16	55	H	1	T	L	0.33	1.33	1.35	0	1.66	0	17.24	1.53	1.02	0	2.01	0	0	0.33
2.83	0	0	0	0	0	0	0	61.75	236	16	55	H	1	T	L	0.33	1.33	1.35	0	1.66	0	17.24	1.53	1.02	0	2.01	0	0	0.33
2.74	0	0	0	0	0	0	0	72.5	236	16	55	H	1	T	L	0.33	1.33	1.35	0	1.66	0	17.24	1.53	1.02	0	2.01	0	0	0.33
3.33	1	0	0	0	0	0	0	81	236	16	55	H	1	T	L	0.33	1.33	1.35	0	1.66	0	17.24	1.53	1.02	0	2.01	0	0	0.33
3.72	0	0	0	0	0	0	0	87.25	236	16	55	H	1	T	L	0.33	1.33	1.35	0	1.66	0	17.24	1.53	1.02	0	2.01	0	0	0.33
2.55	1	0	0	0	0	0	0	24	236	16	55	H	1	T	L	0.33	1.33	1.35	0	1.66	0	17.24	1.53	1.02	0	2.01	0	0	0.33
3.66	0	1	1	0	0	1	0	85.25	236	16	55	H	1	T	L	0.33	1.33	1.35	0	1.66	0	17.24	1.53	1.02	0	2.01	0	0	0.33
3.12	1	0	0	0	0	0	0	73.5	236	16	55	H	1	T	L	0.33	1.33	1.35	0	1.66	0	17.24	1.53	1.02	0	2.01	0	0	0.33
2.79	1	0	0	0	0	0	0	63.25	236	16	55	H	1	T	L	0.33	1.33	1.35	0	1.66	0	17.24	1.53	1.02	0	2.01	0	0	0.33
3	0	1	0	0	0	0	0	41.25	236	16	55	H	1	T	L	0.33	1.33	1.35	0	1.66	0	17.24	1.53	1.02	0	2.01	0	0	0.33
3.8	1	0	0	0	0	0	0	76.5	236	16	55	H	1	T	L	0.33	1.33	1.35	0	1.66	0	17.24	1.53	1.02	0	2.01	0	0	0.33
3.1	1	0	0	0	0	0	0	74.75	236	16	55	H	1	T	L	0.33	1.33	1.35	0	1.66	0	17.24	1.53	1.02	0	2.01	0	0	0.33
2.5	0	0	0	0	0	0	0	56.25	236	16	55	H	1	T	L	0.33	1.33	1.35	0	1.66	0	17.24	1.53	1.02	0	2.01	0	0	0.33
2.5	0	0	0	0	0	0	0	34.5	236	16	55	H	1	T	L	0.33	1.33	1.35	0	1.66	0	17.24	1.53	1.02	0	2.01	0	0	0.33
3.66	1	0	0	0	0	0	0	88	236	16	55	H	1	T	L	0.33	1.33	1.35	0	1.66	0	17.24	1.53	1.02	0	2.01	0	0	0.33
3.75	1	0	0	0	0	0	0	83.75	236	16	55	H	1	T	L	0.33	1.33	1.35	0	1.66	0	17.24	1.53	1.02	0	2.01	0	0	0.33
3.66	1	0	0	0	0	0	0	83.25	236	16	55	H	1	T	L	0.33	1.33	1.35	0	1.66	0	17.24	1.53	1.02	0	2.01	0	0	0.33
3.51	0	0	0	0	0	0	0	85.5	236	16	55	H	1	T	L	0.33	1.33	1.35	0	1.66	0	17.24	1.53	1.02	0	2.01	0	0	0.33
3.52	1	0	0	0	0	0	0	86	236	16	55	H	1	T	L	0.33	1.33	1.35	0	1.66	0	17.24	1.53	1.02	0	2.01	0	0	0.33
3.07	0	0	NA	0	0	0	0	80.5	236	16	55	H	1	T	L	0.33	1.33	1.35	0	1.66	0	17.24	1.53	1.02	0	2.01	0	0	0.33
3.66	1	0	NA	0	NA	0	0	71.25	236	16	55	H	1	T	L	0.33	1.33	1.35	0	1.66	0	17.24	1.53	1.02	0	2.01	0	0	0.33
3.53	1	0	0	0	0	0	0	82.25	236	16	55	H	1	T	L	0.33	1.33	1.35	0	1.66	0	17.24	1.53	1.02	0	2.01	0	0	0.33
3.05	1	0	NA	0	NA	0	0	72.5	236	16	55	H	1	T	L	0.33	1.33	1.35	0	1.66	0	17.24	1.53	1.02	0	2.01	0	0	0.33
3.11	1	0	0	0	0	0	0	67.75	236	16	55	H	1	T	L	0.33	1.33	1.35	0	1.66	0	17.24	1.53	1.02	0	2.01	0	0	0.33
3.27	0	1	1	0	0	1	0	61.5	236	16	55	H	1	T	L	0.33	1.33	1.35	0	1.66	0	17.24	1.53	1.02	0	2.01	0	0	0.33
3.06	1	0	0	0	0	0	0	58	236	16	55	H	1	T	L	0.33	1.33	1.35	0	1.66	0	17.24	1.53	1.02	0	2.01	0	0	0.33
2.84	0	0	0	0	0	0	0	68	236	16	55	H	1	T	L	0.33	1.33	1.35	0	1.66	0	17.24	1.53	1.02	0	2.01	0	0	0.33
3.24	0	1	1	0	0	1	0	NA	236	16	55	H	1	T	L	0.33	1.33	1.35	0	1.66	0	17.24	1.53	1.02	0	2.01	0	0	0.33
3.2	1	0	0	0	0	0	0	75.75	236	16	55	H	1	T	L	0.33	1.33	1.35	0	1.66	0	17.24	1.53	1.02	0	2.01	0	0	0.33
3.98	0	0	0	0	0	0	0	85	236	16	55	H	1	T	L	0.33	1.33	1.35	0	1.66	0	17.24	1.53	1.02	0	2.01	0	0	0.33
2.97	1	0	0	0	0	0	0	56.75	236	16	55	H	1	T	L	0.33	1.33	1.35	0	1.66	0	17.24	1.53	1.02	0	2.01	0	0	0.33
1.85	1	0	NA	0	NA	0	0	22.5	236	16	55	H	1	T	L	0.33	1.33	1.35	0	1.66	0	17.24	1.53	1.02	0	2.01	0	0	0.33
2.27	1	0	1	0	1	0	0	26.75	236	16	55	H	1	T	L	0.33	1.33	1.35	0	1.66	0	17.24	1.53	1.02	0	2.01	0	0	0.33
3.79	0	0	NA	0	0	0	0	86	236	16	55	H	1	T	L	0.33	1.33	1.35	0	1.66	0	17.24	1.53	1.02	0	2.01	0	0	0.33
3.23	0	1	1	0	0	1	0	70.25	236	16	55	H	1	T	L	0.33	1.33	1.35	0	1.66	0	17.24	1.53	1.02	0	2.01	0	0	0.33
3.3	0	0	0	0	0	0	0	52.5	236	16	55	H	1	T	L	0.33	1.33	1.35	0	1.66	0	17.24	1.53	1.02	0	2.01	0	0	0.33
3.91	1	0	0	0	0	0	0	86.75	236	16	55	H	1	T	L	0.33	1.33	1.35	0	1.66	0	17.24	1.53	1.02	0	2.01	0	0	0.33
3.44	1	0	0	0	0	0	0	74.25	236	16	55	H	1	T	L	0.33	1.33	1.35	0	1.66	0	17.24	1.53	1.02	0	2.01	0	0	0.33
2.99	0	0	0	0	0	0	0	78.5	236	16	55	H	1	T	L	0.33	1.33	1.35	0	1.66	0	17.24	1.53	1.02	0	2.01	0	0	0.33
3.63	1	0	0	0	0	0	0	88	236	16	55	H	1	T	L	0.33	1.33	1.35	0	1.66	0	17.24	1.53	1.02	0	2.01	0	0	0.33
3.48	0	0	0	0	0	0	0	69	236	16	55	H	1	T	L	0.33	1.33	1.35	0	1.66	0	17.24	1.53	1.02	0	2.01	0	0	0.33
3.08	1	0	0	0	0	0	0	47.75	236	16	55	H	1	T	L	0.33	1.33	1.35	0	1.66	0	17.24	1.53	1.02	0	2.01	0	0	0.33
3.16	1	0	0	0	0	0	0	85.25	236	16	55	H	1	T	L	0.33	1.33	1.35	0	1.66	0	17.24	1.53	1.02	0	2.01	0	0	0.33
2.34	0	0	NA	0	0	0	0	NA	236	16	55	H	1	T	L	0.33	1.33	1.35	0	1.66	0	17.24	1.53	1.02	0	2.01	0	0	0.33
3.58	0	0	NA	0	0	0	0	83.5	236	16	55	H	1	T	L	0.33	1.33	1.35	0	1.66	0	17.24	1.53	1.02	0	2.01	0	0	0.33
3.58	0	0	0	0	0	0	0	53.25	236	16	55	H	1	T	L	0.33	1.33	1.35	0	1.66	0	17.24	1.53	1.02	0	2.01	0	0	0.33
2.36	1	1	0	1	0	0	0	46.25	236	16	55	H	1	T	L	0.33	1.33	1.35	0	1.66	0	17.24	1.53	1.02	0	2.01	0	0	0.33
2.68	0	0	0	0	0	0	0	61.5	236	16	55	H	1	T	L	0.33	1.33	1.35	0	1.66	0	17.24	1.53	1.02	0	2.01	0	0	0.33
3.38	0	1	1	0	0	1	0	70	236	16	55	H	1	T	L	0.33	1.33	1.35	0	1.66	0	17.24	1.53	1.02	0	2.01	0	0	0.33
3.54	1	1	1	1	1	1	1	74.75	236	16	55	H	1	T	L	0.33	1.33	1.35	0	1.66	0	17.24	1.53	1.02	0	2.01	0	0	0.33
3.39	0	0	NA	0	0	0	0	54	236	16	55	H	1	T	L	0.33	1.33	1.35	0	1.66	0	17.24	1.53	1.02	0	2.01	0	0	0.33
3.51	1	0	0	0	0	0	0	52	236	16	55	H	1	T	L	0.33	1.33	1.35	0	1.66	0	17.24	1.53	1.02	0	2.01	0	0	0.33
3.11	0	0	NA	0	0	0	0	76.25	236	16	55	H	1	T	L	0.33	1.33	1.35	0	1.66	0	17.24	1.53	1.02	0	2.01	0	0	0.33
2.47	1	0	0	0	0	0	0	46.25	236	16	55	H	1	T	L	0.33	1.33	1.35	0	1.66	0	17.24	1.53	1.02	0	2.01	0	0	0.33
3.05	1	0	0	0	0	0	0	69	236	16	55	H	1	T	L	0.33	1.33	1.35	0	1.66	0	17.24	1.53	1.02	0	2.01	0	0	0.33
3.74	0	0	0	0	0	0	0	84.75	236	16	55	H	1	T	L	0.33	1.33	1.35	0	1.66	0	17.24	1.53	1.02	0	2.01	0	0	0.33
3.27	1	0	0	0	0	0	0	73	236	16	55	H	1	T	L	0.33	1.33	1.35	0	1.66	0	17.24	1.53	1.02	0	2.01	0	0	0.33
3.09	0	0	0	0	0	0	0	63.5	236	16	55	H	1	T	L	0.33	1.33	1.35	0	1.66	0	17.24	1.53	1.02	0	2.01	0	0	0.33
3.82	0	0	0	0	0	0	0	73	236	16	55	H	1	T	L	0.33	1.33	1.35	0	1.66	0	17.24	1.53	1.02	0	2.01	0	0	0.33
3.8	0	0	0	0	0	0	0	90	236	16	55	H	1	T	L	0.33	1.33	1.35	0	1.66	0	17.24	1.53	1.02	0	2.01	0	0	0.33
2.84	0	0	NA	0	0	0	0	64.5	236	16	55	H	1	T	L	0.33	1.33	1.35	0	1.66	0	17.24	1.53	1.02	0	2.01	0	0	0.33
3.6	0	0	1	0	0	0	0	82.25	236	16	55	H	1	T	L	0.33	1.33	1.35	0	1.66	0	17.24	1.53	1.02	0	2.01	0	0	0.33
3.39	0	0	NA	0	0	0	0	80.25	236	16	55	H	1	T	L	0.33	1.33	1.35	0	1.66	0	17.24	1.53	1.02	0	2.01	0	0	0.33
3.52	1	0	0	0	0	0	0	89.5	236	16	55	H	1	T	L	0.33	1.33	1.35	0	1.66	0	17.24	1.53	1.02	0	2.01	0	0	0.33
3.75	0	0	NA	0	0	0	0	76.25	236	16	55	H	1	T	L	0.33	1.33	1.35	0	1.66	0	17.24	1.53	1.02	0	2.01	0	0	0.33
2.7	0	1	1	0	0	1	0	69.75	236	16	55	H	1	T	L	0.33	1.33	1.35	0	1.66	0	17.24	1.53	1.02	0	2.01	0	0	0.33
3.41	1	0	0	0	0	0	0	75.75	236	16	55	H	1	T	L	0.33	1.33	1.35	0	1.66	0	17.24	1.53	1.02	0	2.01	0	0	0.33
2.84	0	0	0	0	0	0	0	46.5	236	16	55	H	1	T	L	0.33	1.33	1.35	0	1.66	0	17.24	1.53	1.02	0	2.01	0	0	0.33
3.58	1	0	0	0	0	0	0	78.5	236	16	55	H	1	T	L	0.33	1.33	1.35	0	1.66	0	17.24	1.53	1.02	0	2.01	0	0	0.33
2.9	0	0	0	0	0	0	0	79.5	236	16	55	H	1	T	L	0.33	1.33	1.35	0	1.66	0	17.24	1.53	1.02	0	2.01	0	0	0.33
2.27	1	1	0	1	0	0	0	34	236	16	55	H	1	T	L	0.33	1.33	1.35	0	1.66	0	17.24	1.53	1.02	0	2.01	0	0	0.33
NA	0	0	0	0	0	0	0	57.75	236	16	55	H	1	T	L	0.33	1.33	1.35	0	1.66	0	17.24	1.53	1.02	0	2.01	0	0	0.33
2.56	1	0	0	0	0	0	0	43.5	236	16	55	H	1	T	L	0.33	1.33	1.35	0	1.66	0	17.24	1.53	1.02	0	2.01	0	0	0.33
2.99	1	0	0	0	0	0	0	70.75	236	16	55	H	1	T	L	0.33	1.33	1.35	0	1.66	0	17.24	1.53	1.02	0	2.01	0	0	0.33
2.61	0	0	0	0	0	0	0	58.5	236	16	55	H	1	T	L	0.33	1.33	1.35	0	1.66	0	17.24	1.53	1.02	0	2.01	0	0	0.33
3.23	0	0	0	0	0	0	0	82.25	236	16	55	H	1	T	L	0.33	1.33	1.35	0	1.66	0	17.24	1.53	1.02	0	2.01	0	0	0.33
2.09	0	0	0	0	0	0	0	49.25	236	16	55	H	1	T	L	0.33	1.33	1.35	0	1.66	0	17.24	1.53	1.02	0	2.01	0	0	0.33
3.28	0	0	NA	0	0	0	0	59.25	236	16	55	H	1	T	L	0.33	1.33	1.35	0	1.66	0	17.24	1.53	1.02	0	2.01	0	0	0.33
3.45	1	0	0	0	0	0	0	77	236	16	55	H	1	T	L	0.33	1.33	1.35	0	1.66	0	17.24	1.53	1.02	0	2.01	0	0	0.33
3.96	0	0	0	0	0	0	0	79	236	16	55	H	1	T	L	0.33	1.33	1.35	0	1.66	0	17.24	1.53	1.02	0	2.01	0	0	0.33
3.77	1	0	0	0	0	0	0	90.5	236	16	55	H	1	T	L	0.33	1.33	1.35	0	1.66	0	17.24	1.53	1.02	0	2.01	0	0	0.33
3.16	1	0	0	0	0	0	0	81.5	236	16	55	H	1	T	L	0.33	1.33	1.35	0	1.66	0	17.24	1.53	1.02	0	2.01	0	0	0.33
2.64	0	1	1	0	0	1	0	75	236	16	55	H	1	T	L	0.33	1.33	1.35	0	1.66	0	17.24	1.53	1.02	0	2.01	0	0	0.33
3.36	0	1	0	0	0	0	0	73	236	16	55	H	1	T	L	0.33	1.33	1.35	0	1.66	0	17.24	1.53	1.02	0	2.01	0	0	0.33
3.01	1	0	0	0	0	0	0	60.75	236	16	55	H	1	T	L	0.33	1.33	1.35	0	1.66	0	17.24	1.53	1.02	0	2.01	0	0	0.33
2.3	0	0	0	0	0	0	0	63.75	236	16	55	H	1	T	L	0.33	1.33	1.35	0	1.66	0	17.24	1.53	1.02	0	2.01	0	0	0.33
2.81	1	0	0	0	0	0	0	62.75	236	16	55	H	1	T	L	0.33	1.33	1.35	0	1.66	0	17.24	1.53	1.02	0	2.01	0	0	0.33
3.64	1	0	0	0	0	0	0	86.25	236	16	55	H	1	T	L	0.33	1.33	1.35	0	1.66	0	17.24	1.53	1.02	0	2.01	0	0	0.33
2.91	1	0	0	0	0	0	0	55	236	16	55	H	1	T	L	0.33	1.33	1.35	0	1.66	0	17.24	1.53	1.02	0	2.01	0	0	0.33
3.26	1	0	0	0	0	0	0	47.25	236	16	55	H	1	T	L	0.33	1.33	1.35	0	1.66	0	17.24	1.53	1.02	0	2.01	0	0	0.33
3.86	0	0	NA	0	0	0	0	86.75	236	16	55	H	1	T	L	0.33	1.33	1.35	0	1.66	0	17.24	1.53	1.02	0	2.01	0	0	0.33
2.69	1	1	0	1	0	0	0	60.25	236	16	55	H	1	T	L	0.33	1.33	1.35	0	1.66	0	17.24	1.53	1.02	0	2.01	0	0	0.33
3.68	0	0	NA	0	0	0	0	81.25	236	16	55	H	1	T	L	0.33	1.33	1.35	0	1.66	0	17.24	1.53	1.02	0	2.01	0	0	0.33
2.65	0	0	0	0	0	0	0	63	236	16	55	H	1	T	L	0.33	1.33	1.35	0	1.66	0	17.24	1.53	1.02	0	2.01	0	0	0.33
2.57	1	0	0	0	0	0	0	58.75	236	16	55	H	1	T	L	0.33	1.33	1.35	0	1.66	0	17.24	1.53	1.02	0	2.01	0	0	0.33
3.58	1	0	0	0	0	0	0	82.5	236	16	55	H	1	T	L	0.33	1.33	1.35	0	1.66	0	17.24	1.53	1.02	0	2.01	0	0	0.33
3.03	0	0	0	0	0	0	0	65.5	236	16	55	H	1	T	L	0.33	1.33	1.35	0	1.66	0	17.24	1.53	1.02	0	2.01	0	0	0.33
2.55	0	0	0	0	0	0	0	57	236	16	55	H	1	T	L	0.33	1.33	1.35	0	1.66	0	17.24	1.53	1.02	0	2.01	0	0	0.33
2.71	0	0	0	0	0	0	0	77.5	236	16	55	H	1	T	L	0.33	1.33	1.35	0	1.66	0	17.24	1.53	1.02	0	2.01	0	0	0.33
2.97	1	0	NA	0	NA	0	0	42.5	236	16	55	H	1	T	L	0.33	1.33	1.35	0	1.66	0	17.24	1.53	1.02	0	2.01	0	0	0.33
3.3	1	0	NA	0	NA	0	0	55	236	16	55	H	1	T	L	0.33	1.33	1.35	0	1.66	0	17.24	1.53	1.02	0	2.01	0	0	0.33
3.64	1	0	0	0	0	0	0	84	236	16	55	H	1	T	L	0.33	1.33	1.35	0	1.66	0	17.24	1.53	1.02	0	2.01	0	0	0.33
2.24	1	1	NA	1	NA	NA	NA	33	236	16	55	H	1	T	L	0.33	1.33	1.35	0	1.66	0	17.24	1.53	1.02	0	2.01	0	0	0.33
3.52	0	0	0	0	0	0	0	79.75	236	16	55	H	1	T	L	0.33	1.33	1.35	0	1.66	0	17.24	1.53	1.02	0	2.01	0	0	0.33
3.23	0	0	0	0	0	0	0	83.25	236	16	55	H	1	T	L	0.33	1.33	1.35	0	1.66	0	17.24	1.53	1.02	0	2.01	0	0	0.33
2.12	1	0	0	0	0	0	0	52.75	236	16	55	H	1	T	L	0.33	1.33	1.35	0	1.66	0	17.24	1.53	1.02	0	2.01	0	0	0.33
3.45	0	0	0	0	0	0	0	82.5	236	16	55	H	1	T	L	0.33	1.33	1.35	0	1.66	0	17.24	1.53	1.02	0	2.01	0	0	0.33
3.67	1	0	0	0	0	0	0	82	236	16	55	H	1	T	L	0.33	1.33	1.35	0	1.66	0	17.24	1.53	1.02	0	2.01	0	0	0.33
2.22	0	0	0	0	0	0	0	45	236	16	55	H	1	T	L	0.33	1.33	1.35	0	1.66	0	17.24	1.53	1.02	0	2.01	0	0	0.33
2.28	0	0	0	0	0	0	0	81.5	236	16	55	H	1	T	L	0.33	1.33	1.35	0	1.66	0	17.24	1.53	1.02	0	2.01	0	0	0.33
3.23	1	0	0	0	0	0	0	75.75	236	16	55	H	1	T	L	0.33	1.33	1.35	0	1.66	0	17.24	1.53	1.02	0	2.01	0	0	0.33
3.08	0	0	0	0	0	0	0	66.25	236	16	55	H	1	T	L	0.33	1.33	1.35	0	1.66	0	17.24	1.53	1.02	0	2.01	0	0	0.33
3.72	0	0	0	0	0	0	0	80	236	16	55	H	1	T	L	0.33	1.33	1.35	0	1.66	0	17.24	1.53	1.02	0	2.01	0	0	0.33
3.52	0	0	NA	0	0	0	0	80.25	236	16	55	H	1	T	L	0.33	1.33	1.35	0	1.66	0	17.24	1.53	1.02	0	2.01	0	0	0.33
2.54	1	0	0	0	0	0	0	62	236	16	55	H	1	T	L	0.33	1.33	1.35	0	1.66	0	17.24	1.53	1.02	0	2.01	0	0	0.33
3.6	1	0	0	0	0	0	0	87	236	16	55	H	1	T	L	0.33	1.33	1.35	0	1.66	0	17.24	1.53	1.02	0	2.01	0	0	0.33
2.69	0	0	0	0	0	0	0	67.75	236	16	55	H	1	T	L	0.33	1.33	1.35	0	1.66	0	17.24	1.53	1.02	0	2.01	0	0	0.33
3.88	1	0	0	0	0	0	0	88	236	16	55	H	1	T	L	0.33	1.33	1.35	0	1.66	0	17.24	1.53	1.02	0	2.01	0	0	0.33
2.33	1	0	0	0	0	0	0	62.25	236	16	55	H	1	T	L	0.33	1.33	1.35	0	1.66	0	17.24	1.53	1.02	0	2.01	0	0	0.33
2.41	0	1	0	0	0	0	0	55.75	236	16	55	H	1	T	L	0.33	1.33	1.35	0	1.66	0	17.24	1.53	1.02	0	2.01	0	0	0.33
3.48	0	0	0	0	0	0	0	69.75	236	16	55	H	1	T	L	0.33	1.33	1.35	0	1.66	0	17.24	1.53	1.02	0	2.01	0	0	0.33
2.12	1	0	0	0	0	0	0	43.25	236	16	55	H	1	T	L	0.33	1.33	1.35	0	1.66	0	17.24	1.53	1.02	0	2.01	0	0	0.33
3.35	1	0	0	0	0	0	0	73.5	236	16	55	H	1	T	L	0.33	1.33	1.35	0	1.66	0	17.24	1.53	1.02	0	2.01	0	0	0.33
3.53	0	1	1	0	0	1	0	78	236	16	55	H	1	T	L	0.33	1.33	1.35	0	1.66	0	17.24	1.53	1.02	0	2.01	0	0	0.33
2.85	0	0	0	0	0	0	0	36.25	236	16	55	H	1	T	L	0.33	1.33	1.35	0	1.66	0	17.24	1.53	1.02	0	2.01	0	0	0.33
1.84	1	1	0	1	0	0	0	20.5	236	16	55	H	1	T	L	0.33	1.33	1.35	0	1.66	0	17.24	1.53	1.02	0	2.01	0	0	0.33
3.83	0	0	NA	0	0	0	0	54.25	236	16	55	H	1	T	L	0.33	1.33	1.35	0	1.66	0	17.24	1.53	1.02	0	2.01	0	0	0.33
3.29	0	0	NA	0	0	0	0	74	236	16	55	H	1	T	L	0.33	1.33	1.35	0	1.66	0	17.24	1.53	1.02	0	2.01	0	0	0.33
2.28	0	0	NA	0	0	0	0	76.75	236	16	55	H	1	T	L	0.33	1.33	1.35	0	1.66	0	17.24	1.53	1.02	0	2.01	0	0	0.33
2.53	1	1	0	1	0	0	0	54	236	16	55	H	1	T	L	0.33	1.33	1.35	0	1.66	0	17.24	1.53	1.02	0	2.01	0	0	0.33
2.22	1	0	NA	0	NA	0	0	44	236	16	55	H	1	T	L	0.33	1.33	1.35	0	1.66	0	17.24	1.53	1.02	0	2.01	0	0	0.33
2.72	1	0	NA	0	NA	0	0	29.25	236	16	55	H	1	T	L	0.33	1.33	1.35	0	1.66	0	17.24	1.53	1.02	0	2.01	0	0	0.33
3.31	1	0	0	0	0	0	0	74.75	236	16	55	H	1	T	L	0.33	1.33	1.35	0	1.66	0	17.24	1.53	1.02	0	2.01	0	0	0.33
2.6	0	0	0	0	0	0	0	75.5	236	16	55	H	1	T	L	0.33	1.33	1.35	0	1.66	0	17.24	1.53	1.02	0	2.01	0	0	0.33
2.73	1	0	0	0	0	0	0	72.25	236	16	55	H	1	T	L	0.33	1.33	1.35	0	1.66	0	17.24	1.53	1.02	0	2.01	0	0	0.33
3.64	0	0	NA	0	0	0	0	77.5	236	16	55	H	1	T	L	0.33	1.33	1.35	0	1.66	0	17.24	1.53	1.02	0	2.01	0	0	0.33
3.31	1	0	0	0	0	0	0	62.75	236	16	55	H	1	T	L	0.33	1.33	1.35	0	1.66	0	17.24	1.53	1.02	0	2.01	0	0	0.33
2.16	1	0	NA	0	NA	0	0	51	236	16	55	H	1	T	L	0.33	1.33	1.35	0	1.66	0	17.24	1.53	1.02	0	2.01	0	0	0.33
2.82	0	0	NA	0	0	0	0	39.5	236	16	55	H	1	T	L	0.33	1.33	1.35	0	1.66	0	17.24	1.53	1.02	0	2.01	0	0	0.33
3.72	1	0	0	0	0	0	0	87.5	236	16	55	H	1	T	L	0.33	1.33	1.35	0	1.66	0	17.24	1.53	1.02	0	2.01	0	0	0.33
3.43	0	0	0	0	0	0	0	80.75	236	16	55	H	1	T	L	0.33	1.33	1.35	0	1.66	0	17.24	1.53	1.02	0	2.01	0	0	0.33
3.43	0	0	0	0	0	0	0	81.25	236	16	55	H	1	T	L	0.33	1.33	1.35	0	1.66	0	17.24	1.53	1.02	0	2.01	0	0	0.33
2.34	1	0	0	0	0	0	0	33.25	236	16	55	H	1	T	L	0.33	1.33	1.35	0	1.66	0	17.24	1.53	1.02	0	2.01	0	0	0.33
3.47	0	0	0	0	0	0	0	75.75	236	16	55	H	1	T	L	0.33	1.33	1.35	0	1.66	0	17.24	1.53	1.02	0	2.01	0	0	0.33
3.59	0	0	0	0	0	0	0	74	236	16	55	H	1	T	L	0.33	1.33	1.35	0	1.66	0	17.24	1.53	1.02	0	2.01	0	0	0.33
3.02	0	0	0	0	0	0	0	79.25	236	16	55	H	1	T	L	0.33	1.33	1.35	0	1.66	0	17.24	1.53	1.02	0	2.01	0	0	0.33
3.69	0	1	0	0	0	0	0	57.5	236	16	55	H	1	T	L	0.33	1.33	1.35	0	1.66	0	17.24	1.53	1.02	0	2.01	0	0	0.33
3.22	0	1	0	0	0	0	0	63.25	236	16	55	H	1	T	L	0.33	1.33	1.35	0	1.66	0	17.24	1.53	1.02	0	2.01	0	0	0.33
3.83	1	0	0	0	0	0	0	82	236	16	55	H	1	T	L	0.33	1.33	1.35	0	1.66	0	17.24	1.53	1.02	0	2.01	0	0	0.33
2.39	0	0	0	0	0	0	0	60	236	16	55	H	1	T	L	0.33	1.33	1.35	0	1.66	0	17.24	1.53	1.02	0	2.01	0	0	0.33
3.77	0	0	NA	0	0	0	0	83.25	236	16	55	H	1	T	L	0.33	1.33	1.35	0	1.66	0	17.24	1.53	1.02	0	2.01	0	0	0.33
3.09	0	0	0	0	0	0	0	64.25	236	16	55	H	1	T	L	0.33	1.33	1.35	0	1.66	0	17.24	1.53	1.02	0	2.01	0	0	0.33
3.72	1	0	0	0	0	0	0	86.75	236	16	55	H	1	T	L	0.33	1.33	1.35	0	1.66	0	17.24	1.53	1.02	0	2.01	0	0	0.33
3.61	0	0	0	0	0	0	0	77.25	236	16	55	H	1	T	L	0.33	1.33	1.35	0	1.66	0	17.24	1.53	1.02	0	2.01	0	0	0.33
3.4	1	0	0	0	0	0	0	53.5	236	16	55	H	1	T	L	0.33	1.33	1.35	0	1.66	0	17.24	1.53	1.02	0	2.01	0	0	0.33
3.53	1	0	0	0	0	0	0	72.5	236	16	55	H	1	T	L	0.33	1.33	1.35	0	1.66	0	17.24	1.53	1.02	0	2.01	0	0	0.33
3.01	0	0	0	0	0	0	0	37	236	16	55	H	1	T	L	0.33	1.33	1.35	0	1.66	0	17.24	1.53	1.02	0	2.01	0	0	0.33
3.63	1	0	0	0	0	0	0	77.25	236	16	55	H	1	T	L	0.33	1.33	1.35	0	1.66	0	17.24	1.53	1.02	0	2.01	0	0	0.33
2.83	1	0	0	0	0	0	0	81.5	236	16	55	H	1	T	L	0.33	1.33	1.35	0	1.66	0	17.24	1.53	1.02	0	2.01	0	0	0.33
3.46	1	0	0	0	0	0	0	77.25	236	16	55	H	1	T	L	0.33	1.33	1.35	0	1.66	0	17.24	1.53	1.02	0	2.01	0	0	0.33
2.22	1	0	0	0	0	0	0	53.25	236	16	55	H	1	T	L	0.33	1.33	1.35	0	1.66	0	17.24	1.53	1.02	0	2.01	0	0	0.33
3.52	0	0	0	0	0	0	0	60	236	16	55	H	1	T	L	0.33	1.33	1.35	0	1.66	0	17.24	1.53	1.02	0	2.01	0	0	0.33
2.79	1	0	0	0	0	0	0	74.25	236	16	55	H	1	T	L	0.33	1.33	1.35	0	1.66	0	17.24	1.53	1.02	0	2.01	0	0	0.33
2.74	1	0	0	0	0	0	0	56	236	16	55	H	1	T	L	0.33	1.33	1.35	0	1.66	0	17.24	1.53	1.02	0	2.01	0	0	0.33
3.7	0	0	0	0	0	0	0	85.5	236	16	55	H	1	T	L	0.33	1.33	1.35	0	1.66	0	17.24	1.53	1.02	0	2.01	0	0	0.33
2.6	1	0	0	0	0	0	0	75.5	236	16	55	H	1	T	L	0.33	1.33	1.35	0	1.66	0	17.24	1.53	1.02	0	2.01	0	0	0.33
3.28	0	0	0	0	0	0	0	64.5	236	16	55	H	1	T	L	0.33	1.33	1.35	0	1.66	0	17.24	1.53	1.02	0	2.01	0	0	0.33
3.7	1	0	NA	0	NA	0	0	78	236	16	55	H	1	T	L	0.33	1.33	1.35	0	1.66	0	17.24	1.53	1.02	0	2.01	0	0	0.33
2.66	1	0	0	0	0	0	0	76.25	236	16	55	H	1	T	L	0.33	1.33	1.35	0	1.66	0	17.24	1.53	1.02	0	2.01	0	0	0.33
2.84	1	0	0	0	0	0	0	79	236	16	55	H	1	T	L	0.33	1.33	1.35	0	1.66	0	17.24	1.53	1.02	0	2.01	0	0	0.33
2.36	0	0	0	0	0	0	0	50.75	236	16	55	H	1	T	L	0.33	1.33	1.35	0	1.66	0	17.24	1.53	1.02	0	2.01	0	0	0.33
3.9	0	0	0	0	0	0	0	96	236	16	55	H	1	T	L	0.33	1.33	1.35	0	1.66	0	17.24	1.53	1.02	0	2.01	0	0	0.33
3.7	0	0	0	0	0	0	0	58.25	236	16	55	H	1	T	L	0.33	1.33	1.35	0	1.66	0	17.24	1.53	1.02	0	2.01	0	0	0.33
2.49	0	0	0	0	0	0	0	55	236	16	55	H	1	T	L	0.33	1.33	1.35	0	1.66	0	17.24	1.53	1.02	0	2.01	0	0	0.33
3.58	0	0	0	0	0	0	0	88.75	236	16	55	H	1	T	L	0.33	1.33	1.35	0	1.66	0	17.24	1.53	1.02	0	2.01	0	0	0.33
2.06	0	0	1	0	0	0	0	66.75	236	16	55	H	1	T	L	0.33	1.33	1.35	0	1.66	0	17.24	1.53	1.02	0	2.01	0	0	0.33
3.17	1	0	0	0	0	0	0	43	236	16	55	H	1	T	L	0.33	1.33	1.35	0	1.66	0	17.24	1.53	1.02	0	2.01	0	0	0.33
3.15	1	0	0	0	0	0	0	66	236	16	55	H	1	T	L	0.33	1.33	1.35	0	1.66	0	17.24	1.53	1.02	0	2.01	0	0	0.33
3.17	0	0	NA	0	0	0	0	70	236	16	55	H	1	T	L	0.33	1.33	1.35	0	1.66	0	17.24	1.53	1.02	0	2.01	0	0	0.33
3.18	1	0	0	0	0	0	0	77.75	236	16	55	H	1	T	L	0.33	1.33	1.35	0	1.66	0	17.24	1.53	1.02	0	2.01	0	0	0.33
3.24	0	0	0	0	0	0	0	60.25	236	16	55	H	1	T	L	0.33	1.33	1.35	0	1.66	0	17.24	1.53	1.02	0	2.01	0	0	0.33
3.13	0	0	0	0	0	0	0	62.25	236	16	55	H	1	T	L	0.33	1.33	1.35	0	1.66	0	17.24	1.53	1.02	0	2.01	0	0	0.33
3.22	0	0	NA	0	0	0	0	71.5	236	16	55	H	1	T	L	0.33	1.33	1.35	0	1.66	0	17.24	1.53	1.02	0	2.01	0	0	0.33
2.94	0	0	0	0	0	0	0	57.75	236	16	55	H	1	T	L	0.33	1.33	1.35	0	1.66	0	17.24	1.53	1.02	0	2.01	0	0	0.33
2.74	1	0	NA	0	NA	0	0	49.25	236	16	55	H	1	T	L	0.33	1.33	1.35	0	1.66	0	17.24	1.53	1.02	0	2.01	0	0	0.33
2.73	0	0	0	0	0	0	0	72.25	236	16	55	H	1	T	L	0.33	1.33	1.35	0	1.66	0	17.24	1.53	1.02	0	2.01	0	0	0.33
3.12	0	0	NA	0	0	0	0	82	236	16	55	H	1	T	L	0.33	1.33	1.35	0	1.66	0	17.24	1.53	1.02	0	2.01	0	0	0.33
3.78	1	0	0	0	0	0	0	86.25	236	16	55	H	1	T	L	0.33	1.33	1.35	0	1.66	0	17.24	1.53	1.02	0	2.01	0	0	0.33
2.97	0	0	0	0	0	0	0	33.5	236	16	55	H	1	T	L	0.33	1.33	1.35	0	1.66	0	17.24	1.53	1.02	0	2.01	0	0	0.33
3.5	1	0	0	0	0	0	0	78.25	236	16	55	H	1	T	L	0.33	1.33	1.35	0	1.66	0	17.24	1.53	1.02	0	2.01	0	0	0.33
3.5	1	0	0	0	0	0	0	82.75	236	16	55	H	1	T	L	0.33	1.33	1.35	0	1.66	0	17.24	1.53	1.02	0	2.01	0	0	0.33
3.55	0	0	0	0	0	0	0	91	236	16	55	H	1	T	L	0.33	1.33	1.35	0	1.66	0	17.24	1.53	1.02	0	2.01	0	0	0.33
3.21	1	1	0	1	0	0	0	39	236	16	55	H	1	T	L	0.33	1.33	1.35	0	1.66	0	17.24	1.53	1.02	0	2.01	0	0	0.33
3.2	1	1	1	1	1	1	1	55	236	16	55	H	1	T	L	0.33	1.33	1.35	0	1.66	0	17.24	1.53	1.02	0	2.01	0	0	0.33
3.3	0	0	0	0	0	0	0	59.25	236	16	55	H	1	T	L	0.33	1.33	1.35	0	1.66	0	17.24	1.53	1.02	0	2.01	0	0	0.33
3.44	1	0	1	0	1	0	0	75.75	236	16	55	H	1	T	L	0.33	1.33	1.35	0	1.66	0	17.24	1.53	1.02	0	2.01	0	0	0.33
3.22	1	0	0	0	0	0	0	60.5	236	16	55	H	1	T	L	0.33	1.33	1.35	0	1.66	0	17.24	1.53	1.02	0	2.01	0	0	0.33
3.79	1	0	0	0	0	0	0	67	236	16	55	H	1	T	L	0.33	1.33	1.35	0	1.66	0	17.24	1.53	1.02	0	2.01	0	0	0.33
2.61	0	1	1	0	0	1	0	66	236	16	55	H	1	T	L	0.33	1.33	1.35	0	1.66	0	17.24	1.53	1.02	0	2.01	0	0	0.33
3.37	1	0	0	0	0	0	0	89.5	236	16	55	H	1	T	L	0.33	1.33	1.35	0	1.66	0	17.24	1.53	1.02	0	2.01	0	0	0.33
3.22	0	1	1	0	0	1	0	61.25	236	16	55	H	1	T	L	0.33	1.33	1.35	0	1.66	0	17.24	1.53	1.02	0	2.01	0	0	0.33
3.1	1	0	0	0	0	0	0	52.25	236	16	55	H	1	T	L	0.33	1.33	1.35	0	1.66	0	17.24	1.53	1.02	0	2.01	0	0	0.33
3.7	1	0	0	0	0	0	0	75.5	236	16	55	H	1	T	L	0.33	1.33	1.35	0	1.66	0	17.24	1.53	1.02	0	2.01	0	0	0.33
2.28	0	0	0	0	0	0	0	44	236	16	55	H	1	T	L	0.33	1.33	1.35	0	1.66	0	17.24	1.53	1.02	0	2.01	0	0	0.33
2.81	1	0	NA	0	NA	0	0	68.5	236	16	55	H	1	T	L	0.33	1.33	1.35	0	1.66	0	17.24	1.53	1.02	0	2.01	0	0	0.33
3.65	0	0	0	0	0	0	0	76.5	236	16	55	H	1	T	L	0.33	1.33	1.35	0	1.66	0	17.24	1.53	1.02	0	2.01	0	0	0.33
2.94	0	0	0	0	0	0	0	40.25	236	16	55	H	1	T	L	0.33	1.33	1.35	0	1.66	0	17.24	1.53	1.02	0	2.01	0	0	0.33
1.35	1	0	0	0	0	0	0	36.25	236	16	55	H	1	T	L	0.33	1.33	1.35	0	1.66	0	17.24	1.53	1.02	0	2.01	0	0	0.33
3.73	0	0	0	0	0	0	0	82.5	236	16	55	H	1	T	L	0.33	1.33	1.35	0	1.66	0	17.24	1.53	1.02	0	2.01	0	0	0.33
3.05	1	0	0	0	0	0	0	72.75	236	16	55	H	1	T	L	0.33	1.33	1.35	0	1.66	0	17.24	1.53	1.02	0	2.01	0	0	0.33
2.24	0	1	0	0	0	0	0	63.25	236	16	55	H	1	T	L	0.33	1.33	1.35	0	1.66	0	17.24	1.53	1.02	0	2.01	0	0	0.33
2.99	1	0	0	0	0	0	0	68.5	236	16	55	H	1	T	L	0.33	1.33	1.35	0	1.66	0	17.24	1.53	1.02	0	2.01	0	0	0.33
1.5	1	0	0	0	0	0	0	39	236	16	55	H	1	T	L	0.33	1.33	1.35	0	1.66	0	17.24	1.53	1.02	0	2.01	0	0	0.33
3.54	1	0	0	0	0	0	0	76.5	236	16	55	H	1	T	L	0.33	1.33	1.35	0	1.66	0	17.24	1.53	1.02	0	2.01	0	0	0.33
3.29	0	0	0	0	0	0	0	75.25	236	16	55	H	1	T	L	0.33	1.33	1.35	0	1.66	0	17.24	1.53	1.02	0	2.01	0	0	0.33
3.37	0	0	0	0	0	0	0	81	236	16	55	H	1	T	L	0.33	1.33	1.35	0	1.66	0	17.24	1.53	1.02	0	2.01	0	0	0.33
2.7	1	1	0	1	0	0	0	51.75	236	16	55	H	1	T	L	0.33	1.33	1.35	0	1.66	0	17.24	1.53	1.02	0	2.01	0	0	0.33
3.05	0	1	0	0	0	0	0	40.5	236	16	55	H	1	T	L	0.33	1.33	1.35	0	1.66	0	17.24	1.53	1.02	0	2.01	0	0	0.33
3.26	1	0	0	0	0	0	0	65.75	236	16	55	H	1	T	L	0.33	1.33	1.35	0	1.66	0	17.24	1.53	1.02	0	2.01	0	0	0.33
3.2	1	0	0	0	0	0	0	69	236	16	55	H	1	T	L	0.33	1.33	1.35	0	1.66	0	17.24	1.53	1.02	0	2.01	0	0	0.33
3.49	1	0	0	0	0	0	0	75	236	16	55	H	1	T	L	0.33	1.33	1.35	0	1.66	0	17.24	1.53	1.02	0	2.01	0	0	0.33
3.06	1	1	1	1	1	1	1	63.75	236	16	55	H	1	T	L	0.33	1.33	1.35	0	1.66	0	17.24	1.53	1.02	0	2.01	0	0	0.33
2.67	0	1	1	0	0	1	0	59.5	236	16	55	H	1	T	L	0.33	1.33	1.35	0	1.66	0	17.24	1.53	1.02	0	2.01	0	0	0.33
2.54	0	1	1	0	0	1	0	58.25	236	16	55	H	1	T	L	0.33	1.33	1.35	0	1.66	0	17.24	1.53	1.02	0	2.01	0	0	0.33
3.19	0	0	0	0	0	0	0	70.5	236	16	55	H	1	T	L	0.33	1.33	1.35	0	1.66	0	17.24	1.53	1.02	0	2.01	0	0	0.33
2.56	0	0	0	0	0	0	0	61	236	16	55	H	1	T	L	0.33	1.33	1.35	0	1.66	0	17.24	1.53	1.02	0	2.01	0	0	0.33
2.25	1	0	NA	0	NA	0	0	45	236	16	55	H	1	T	L	0.33	1.33	1.35	0	1.66	0	17.24	1.53	1.02	0	2.01	0	0	0.33
3.32	1	0	NA	0	NA	0	0	67.5	236	16	55	H	1	T	L	0.33	1.33	1.35	0	1.66	0	17.24	1.53	1.02	0	2.01	0	0	0.33
3.1	1	1	1	1	1	1	1	64.75	236	16	55	H	1	T	L	0.33	1.33	1.35	0	1.66	0	17.24	1.53	1.02	0	2.01	0	0	0.33
2.08	0	1	1	0	0	1	0	33	236	16	55	H	1	T	L	0.33	1.33	1.35	0	1.66	0	17.24	1.53	1.02	0	2.01	0	0	0.33
3.54	1	0	0	0	0	0	0	89	236	16	55	H	1	T	L	0.33	1.33	1.35	0	1.66	0	17.24	1.53	1.02	0	2.01	0	0	0.33
3.4	0	0	0	0	0	0	0	72	236	16	55	H	1	T	L	0.33	1.33	1.35	0	1.66	0	17.24	1.53	1.02	0	2.01	0	0	0.33
3.72	0	0	0	0	0	0	0	86	236	16	55	H	1	T	L	0.33	1.33	1.35	0	1.66	0	17.24	1.53	1.02	0	2.01	0	0	0.33
3.75	0	0	0	0	0	0	0	87.25	236	16	55	H	1	T	L	0.33	1.33	1.35	0	1.66	0	17.24	1.53	1.02	0	2.01	0	0	0.33
3.14	1	0	0	0	0	0	0	70.5	236	16	55	H	1	T	L	0.33	1.33	1.35	0	1.66	0	17.24	1.53	1.02	0	2.01	0	0	0.33
3.43	0	0	0	0	0	0	0	78.25	236	16	55	H	1	T	L	0.33	1.33	1.35	0	1.66	0	17.24	1.53	1.02	0	2.01	0	0	0.33
2.5	1	0	0	0	0	0	0	65.25	236	16	55	H	1	T	L	0.33	1.33	1.35	0	1.66	0	17.24	1.53	1.02	0	2.01	0	0	0.33
3.56	0	0	0	0	0	0	0	85	236	16	55	H	1	T	L	0.33	1.33	1.35	0	1.66	0	17.24	1.53	1.02	0	2.01	0	0	0.33
3.78	0	0	0	0	0	0	0	52	236	16	55	H	1	T	L	0.33	1.33	1.35	0	1.66	0	17.24	1.53	1.02	0	2.01	0	0	0.33
3.35	1	1	1	1	1	1	1	81	236	16	55	H	1	T	L	0.33	1.33	1.35	0	1.66	0	17.24	1.53	1.02	0	2.01	0	0	0.33
3.14	1	1	1	1	1	1	1	50	236	16	55	H	1	T	L	0.33	1.33	1.35	0	1.66	0	17.24	1.53	1.02	0	2.01	0	0	0.33
3.6	0	0	0	0	0	0	0	88.25	236	16	55	H	1	T	L	0.33	1.33	1.35	0	1.66	0	17.24	1.53	1.02	0	2.01	0	0	0.33
3.85	0	0	0	0	0	0	0	77.75	236	16	55	H	1	T	L	0.33	1.33	1.35	0	1.66	0	17.24	1.53	1.02	0	2.01	0	0	0.33
3.03	0	0	0	0	0	0	0	65.5	236	16	55	H	1	T	L	0.33	1.33	1.35	0	1.66	0	17.24	1.53	1.02	0	2.01	0	0	0.33
3.17	0	0	0	0	0	0	0	78	236	16	55	H	1	T	L	0.33	1.33	1.35	0	1.66	0	17.24	1.53	1.02	0	2.01	0	0	0.33
3.77	0	0	0	0	0	0	0	68	236	16	55	H	1	T	L	0.33	1.33	1.35	0	1.66	0	17.24	1.53	1.02	0	2.01	0	0	0.33
3.33	0	0	0	0	0	0	0	73.25	236	16	55	H	1	T	L	0.33	1.33	1.35	0	1.66	0	17.24	1.53	1.02	0	2.01	0	0	0.33
3.85	0	0	0	0	0	0	0	93.75	236	16	55	H	1	T	L	0.33	1.33	1.35	0	1.66	0	17.24	1.53	1.02	0	2.01	0	0	0.33
3.54	0	0	0	0	0	0	0	78	236	16	55	H	1	T	L	0.33	1.33	1.35	0	1.66	0	17.24	1.53	1.02	0	2.01	0	0	0.33
3.47	0	1	1	0	0	1	0	74.5	236	16	55	H	1	T	L	0.33	1.33	1.35	0	1.66	0	17.24	1.53	1.02	0	2.01	0	0	0.33
3.69	1	0	0	0	0	0	0	83.25	236	16	55	H	1	T	L	0.33	1.33	1.35	0	1.66	0	17.24	1.53	1.02	0	2.01	0	0	0.33
3.38	1	0	0	0	0	0	0	80	236	16	55	H	1	T	L	0.33	1.33	1.35	0	1.66	0	17.24	1.53	1.02	0	2.01	0	0	0.33
3.85	0	0	0	0	0	0	0	78	236	16	55	H	1	T	L	0.33	1.33	1.35	0	1.66	0	17.24	1.53	1.02	0	2.01	0	0	0.33
2.36	1	1	0	1	0	0	0	54.05	236	16	55	H	1	T	L	0.33	1.33	1.35	0	1.66	0	17.24	1.53	1.02	0	2.01	0	0	0.33
3.12	0	0	NA	0	0	0	0	59.5	236	16	55	H	1	T	L	0.33	1.33	1.35	0	1.66	0	17.24	1.53	1.02	0	2.01	0	0	0.33
3.22	0	0	0	0	0	0	0	78.25	236	16	55	H	1	T	L	0.33	1.33	1.35	0	1.66	0	17.24	1.53	1.02	0	2.01	0	0	0.33
3.61	1	0	0	0	0	0	0	85.5	236	16	55	H	1	T	L	0.33	1.33	1.35	0	1.66	0	17.24	1.53	1.02	0	2.01	0	0	0.33
3.11	1	0	NA	0	NA	0	0	69.25	236	16	55	H	1	T	L	0.33	1.33	1.35	0	1.66	0	17.24	1.53	1.02	0	2.01	0	0	0.33
3.7	0	0	0	0	0	0	0	54.75	236	16	55	H	1	T	L	0.33	1.33	1.35	0	1.66	0	17.24	1.53	1.02	0	2.01	0	0	0.33
2.63	1	0	0	0	0	0	0	62.5	236	16	55	H	1	T	L	0.33	1.33	1.35	0	1.66	0	17.24	1.53	1.02	0	2.01	0	0	0.33
3.25	1	0	0	0	0	0	0	49.5	236	16	55	H	1	T	L	0.33	1.33	1.35	0	1.66	0	17.24	1.53	1.02	0	2.01	0	0	0.33
2.76	0	0	0	0	0	0	0	75.25	236	16	55	H	1	T	L	0.33	1.33	1.35	0	1.66	0	17.24	1.53	1.02	0	2.01	0	0	0.33
3.4	0	0	NA	0	0	0	0	80.25	236	16	55	H	1	T	L	0.33	1.33	1.35	0	1.66	0	17.24	1.53	1.02	0	2.01	0	0	0.33
3.7	0	0	0	0	0	0	0	64.25	236	16	55	H	1	T	L	0.33	1.33	1.35	0	1.66	0	17.24	1.53	1.02	0	2.01	0	0	0.33
3.57	0	0	NA	0	0	0	0	81.5	236	16	55	H	1	T	L	0.33	1.33	1.35	0	1.66	0	17.24	1.53	1.02	0	2.01	0	0	0.33
3.13	0	0	0	0	0	0	0	74.5	236	16	55	H	1	T	L	0.33	1.33	1.35	0	1.66	0	17.24	1.53	1.02	0	2.01	0	0	0.33
2.72	1	0	0	0	0	0	0	69	236	16	55	H	1	T	L	0.33	1.33	1.35	0	1.66	0	17.24	1.53	1.02	0	2.01	0	0	0.33
3.87	1	0	0	0	0	0	0	93.75	236	16	55	H	1	T	L	0.33	1.33	1.35	0	1.66	0	17.24	1.53	1.02	0	2.01	0	0	0.33
3.87	1	0	0	0	0	0	0	82.75	236	16	55	H	1	T	L	0.33	1.33	1.35	0	1.66	0	17.24	1.53	1.02	0	2.01	0	0	0.33
2.88	0	0	NA	0	0	0	0	67.75	236	16	55	H	1	T	L	0.33	1.33	1.35	0	1.66	0	17.24	1.53	1.02	0	2.01	0	0	0.33
3.4	0	0	NA	0	0	0	0	44.25	236	16	55	H	1	T	L	0.33	1.33	1.35	0	1.66	0	17.24	1.53	1.02	0	2.01	0	0	0.33
2.19	1	0	NA	0	NA	0	0	59.5	236	16	55	H	1	T	L	0.33	1.33	1.35	0	1.66	0	17.24	1.53	1.02	0	2.01	0	0	0.33
3.39	0	0	0	0	0	0	0	76	236	16	55	H	1	T	L	0.33	1.33	1.35	0	1.66	0	17.24	1.53	1.02	0	2.01	0	0	0.33
3.93	0	0	0	0	0	0	0	88	236	16	55	H	1	T	L	0.33	1.33	1.35	0	1.66	0	17.24	1.53	1.02	0	2.01	0	0	0.33
3.74	0	0	0	0	0	0	0	79	236	16	55	H	1	T	L	0.33	1.33	1.35	0	1.66	0	17.24	1.53	1.02	0	2.01	0	0	0.33
3.37	1	0	0	0	0	0	0	72.25	236	16	55	H	1	T	L	0.33	1.33	1.35	0	1.66	0	17.24	1.53	1.02	0	2.01	0	0	0.33
3.05	0	0	0	0	0	0	0	71.5	236	16	55	H	1	T	L	0.33	1.33	1.35	0	1.66	0	17.24	1.53	1.02	0	2.01	0	0	0.33
2.48	1	1	0	1	0	0	0	36	236	16	55	H	1	T	L	0.33	1.33	1.35	0	1.66	0	17.24	1.53	1.02	0	2.01	0	0	0.33
3.42	0	0	0	0	0	0	0	81.75	236	16	55	H	1	T	L	0.33	1.33	1.35	0	1.66	0	17.24	1.53	1.02	0	2.01	0	0	0.33
2.6	0	0	0	0	0	0	0	77.25	236	16	55	H	1	T	L	0.33	1.33	1.35	0	1.66	0	17.24	1.53	1.02	0	2.01	0	0	0.33
3.09	0	0	0	0	0	0	0	63	236	16	55	H	1	T	L	0.33	1.33	1.35	0	1.66	0	17.24	1.53	1.02	0	2.01	0	0	0.33
2.67	0	0	0	0	0	0	0	57.25	236	16	55	H	1	T	L	0.33	1.33	1.35	0	1.66	0	17.24	1.53	1.02	0	2.01	0	0	0.33
3.82	1	1	0	1	0	0	0	85.5	236	16	55	H	1	T	L	0.33	1.33	1.35	0	1.66	0	17.24	1.53	1.02	0	2.01	0	0	0.33
2.77	0	1	0	0	0	0	0	62.75	236	16	55	H	1	T	L	0.33	1.33	1.35	0	1.66	0	17.24	1.53	1.02	0	2.01	0	0	0.33
3.12	0	1	0	0	0	0	0	36.25	236	16	55	H	1	T	L	0.33	1.33	1.35	0	1.66	0	17.24	1.53	1.02	0	2.01	0	0	0.33
2.96	0	0	NA	0	0	0	0	56.25	236	16	55	H	1	T	L	0.33	1.33	1.35	0	1.66	0	17.24	1.53	1.02	0	2.01	0	0	0.33
3.86	0	0	0	0	0	0	0	89	236	16	55	H	1	T	L	0.33	1.33	1.35	0	1.66	0	17.24	1.53	1.02	0	2.01	0	0	0.33
2.34	1	0	0	0	0	0	0	54.75	236	16	55	H	1	T	L	0.33	1.33	1.35	0	1.66	0	17.24	1.53	1.02	0	2.01	0	0	0.33
2.89	0	0	0	0	0	0	0	69	236	16	55	H	1	T	L	0.33	1.33	1.35	0	1.66	0	17.24	1.53	1.02	0	2.01	0	0	0.33
3.05	1	0	NA	0	NA	0	0	58	236	16	55	H	1	T	L	0.33	1.33	1.35	0	1.66	0	17.24	1.53	1.02	0	2.01	0	0	0.33
3.68	1	0	0	0	0	0	0	79	236	16	55	H	1	T	L	0.33	1.33	1.35	0	1.66	0	17.24	1.53	1.02	0	2.01	0	0	0.33
3.4	0	1	0	0	0	0	0	49.75	236	16	55	H	1	T	L	0.33	1.33	1.35	0	1.66	0	17.24	1.53	1.02	0	2.01	0	0	0.33
3.55	0	0	0	0	0	0	0	67.75	236	16	55	H	1	T	L	0.33	1.33	1.35	0	1.66	0	17.24	1.53	1.02	0	2.01	0	0	0.33
3.69	0	1	1	0	0	1	0	76.75	236	16	55	H	1	T	L	0.33	1.33	1.35	0	1.66	0	17.24	1.53	1.02	0	2.01	0	0	0.33
3.42	0	1	1	0	0	1	0	86.5	236	16	55	H	1	T	L	0.33	1.33	1.35	0	1.66	0	17.24	1.53	1.02	0	2.01	0	0	0.33
3.64	0	0	0	0	0	0	0	73.75	236	16	55	H	1	T	L	0.33	1.33	1.35	0	1.66	0	17.24	1.53	1.02	0	2.01	0	0	0.33
2.91	0	0	0	0	0	0	0	62	236	16	55	H	1	T	L	0.33	1.33	1.35	0	1.66	0	17.24	1.53	1.02	0	2.01	0	0	0.33
2.26	1	0	0	0	0	0	0	58.25	236	16	55	H	1	T	L	0.33	1.33	1.35	0	1.66	0	17.24	1.53	1.02	0	2.01	0	0	0.33
3.19	0	0	0	0	0	0	0	52.5	236	16	55	H	1	T	L	0.33	1.33	1.35	0	1.66	0	17.24	1.53	1.02	0	2.01	0	0	0.33
3.45	0	0	0	0	0	0	0	55.5	236	16	55	H	1	T	L	0.33	1.33	1.35	0	1.66	0	17.24	1.53	1.02	0	2.01	0	0	0.33
3.3	0	0	0	0	0	0	0	62.5	236	16	55	H	1	T	L	0.33	1.33	1.35	0	1.66	0	17.24	1.53	1.02	0	2.01	0	0	0.33
3.42	0	0	0	0	0	0	0	60	236	16	55	H	1	T	L	0.33	1.33	1.35	0	1.66	0	17.24	1.53	1.02	0	2.01	0	0	0.33
3.08	1	0	0	0	0	0	0	71	236	16	55	H	1	T	L	0.33	1.33	1.35	0	1.66	0	17.24	1.53	1.02	0	2.01	0	0	0.33
2.22	1	0	0	0	0	0	0	49.25	236	16	55	H	1	T	L	0.33	1.33	1.35	0	1.66	0	17.24	1.53	1.02	0	2.01	0	0	0.33
3.68	1	0	0	0	0	0	0	82	236	16	55	H	1	T	L	0.33	1.33	1.35	0	1.66	0	17.24	1.53	1.02	0	2.01	0	0	0.33
3.6	1	0	NA	0	NA	0	0	71.25	236	16	55	H	1	T	L	0.33	1.33	1.35	0	1.66	0	17.24	1.53	1.02	0	2.01	0	0	0.33
3.83	0	0	0	0	0	0	0	89.5	236	16	55	H	1	T	L	0.33	1.33	1.35	0	1.66	0	17.24	1.53	1.02	0	2.01	0	0	0.33
3.36	0	0	NA	0	0	0	0	67.25	236	16	55	H	1	T	L	0.33	1.33	1.35	0	1.66	0	17.24	1.53	1.02	0	2.01	0	0	0.33
NA	0	0	NA	0	0	0	0	NA	236	16	55	H	1	T	L	0.33	1.33	1.35	0	1.66	0	17.24	1.53	1.02	0	2.01	0	0	0.33
3.47	1	0	0	0	0	0	0	71.25	236	16	55	H	1	T	L	0.33	1.33	1.35	0	1.66	0	17.24	1.53	1.02	0	2.01	0	0	0.33
3.63	1	0	0	0	0	0	0	84.75	236	16	55	H	1	T	L	0.33	1.33	1.35	0	1.66	0	17.24	1.53	1.02	0	2.01	0	0	0.33
3.39	1	0	NA	0	NA	0	0	82	236	16	55	H	1	T	L	0.33	1.33	1.35	0	1.66	0	17.24	1.53	1.02	0	2.01	0	0	0.33
2.95	1	1	1	1	1	1	1	57	236	16	55	H	1	T	L	0.33	1.33	1.35	0	1.66	0	17.24	1.53	1.02	0	2.01	0	0	0.33
2.75	0	1	1	0	0	1	0	46.75	236	16	55	H	1	T	L	0.33	1.33	1.35	0	1.66	0	17.24	1.53	1.02	0	2.01	0	0	0.33
2.73	0	0	0	0	0	0	0	80.25	236	16	55	H	1	T	L	0.33	1.33	1.35	0	1.66	0	17.24	1.53	1.02	0	2.01	0	0	0.33
3.58	0	0	0	0	0	0	0	66.5	236	16	55	H	1	T	L	0.33	1.33	1.35	0	1.66	0	17.24	1.53	1.02	0	2.01	0	0	0.33
3.38	1	0	0	0	0	0	0	74.25	236	16	55	H	1	T	L	0.33	1.33	1.35	0	1.66	0	17.24	1.53	1.02	0	2.01	0	0	0.33
3.82	0	0	0	0	0	0	0	88	236	16	55	H	1	T	L	0.33	1.33	1.35	0	1.66	0	17.24	1.53	1.02	0	2.01	0	0	0.33
3.86	1	0	0	0	0	0	0	80.75	236	16	55	H	1	T	L	0.33	1.33	1.35	0	1.66	0	17.24	1.53	1.02	0	2.01	0	0	0.33
3.42	1	0	0	0	0	0	0	83	236	16	55	H	1	T	L	0.33	1.33	1.35	0	1.66	0	17.24	1.53	1.02	0	2.01	0	0	0.33
2.97	0	0	0	0	0	0	0	56.5	236	16	55	H	1	T	L	0.33	1.33	1.35	0	1.66	0	17.24	1.53	1.02	0	2.01	0	0	0.33
2.68	0	0	0	0	0	0	0	66.5	236	16	55	H	1	T	L	0.33	1.33	1.35	0	1.66	0	17.24	1.53	1.02	0	2.01	0	0	0.33
2.51	0	0	NA	0	0	0	0	NA	236	16	55	H	1	T	L	0.33	1.33	1.35	0	1.66	0	17.24	1.53	1.02	0	2.01	0	0	0.33
3.19	1	0	0	0	0	0	0	64.75	236	16	55	H	1	T	L	0.33	1.33	1.35	0	1.66	0	17.24	1.53	1.02	0	2.01	0	0	0.33
3.8	0	0	NA	0	0	0	0	70.5	236	16	55	H	1	T	L	0.33	1.33	1.35	0	1.66	0	17.24	1.53	1.02	0	2.01	0	0	0.33
3.68	1	0	0	0	0	0	0	75	236	16	55	H	1	T	L	0.33	1.33	1.35	0	1.66	0	17.24	1.53	1.02	0	2.01	0	0	0.33
3.67	0	0	0	0	0	0	0	64.25	236	16	55	H	1	T	L	0.33	1.33	1.35	0	1.66	0	17.24	1.53	1.02	0	2.01	0	0	0.33
3.03	1	0	NA	0	NA	0	0	66	236	16	55	H	1	T	L	0.33	1.33	1.35	0	1.66	0	17.24	1.53	1.02	0	2.01	0	0	0.33
3.92	0	0	0	0	0	0	0	88	236	16	55	H	1	T	L	0.33	1.33	1.35	0	1.66	0	17.24	1.53	1.02	0	2.01	0	0	0.33
3.28	1	0	0	0	0	0	0	38.5	236	16	55	H	1	T	L	0.33	1.33	1.35	0	1.66	0	17.24	1.53	1.02	0	2.01	0	0	0.33
2.37	0	0	0	0	0	0	0	37.75	236	16	55	H	1	T	L	0.33	1.33	1.35	0	1.66	0	17.24	1.53	1.02	0	2.01	0	0	0.33
3.67	1	0	0	0	0	0	0	74.75	236	16	55	H	1	T	L	0.33	1.33	1.35	0	1.66	0	17.24	1.53	1.02	0	2.01	0	0	0.33
3.62	1	1	1	1	1	1	1	77.75	236	16	55	H	1	T	L	0.33	1.33	1.35	0	1.66	0	17.24	1.53	1.02	0	2.01	0	0	0.33
3.09	0	0	0	0	0	0	0	54	236	16	55	H	1	T	L	0.33	1.33	1.35	0	1.66	0	17.24	1.53	1.02	0	2.01	0	0	0.33
2.37	0	0	0	0	0	0	0	44	236	16	55	H	1	T	L	0.33	1.33	1.35	0	1.66	0	17.24	1.53	1.02	0	2.01	0	0	0.33
2.11	1	0	0	0	0	0	0	45.25	236	16	55	H	1	T	L	0.33	1.33	1.35	0	1.66	0	17.24	1.53	1.02	0	2.01	0	0	0.33
2.78	1	0	NA	0	NA	0	0	61.25	236	16	55	H	1	T	L	0.33	1.33	1.35	0	1.66	0	17.24	1.53	1.02	0	2.01	0	0	0.33
3.49	0	0	NA	0	0	0	0	80.25	236	16	55	H	1	T	L	0.33	1.33	1.35	0	1.66	0	17.24	1.53	1.02	0	2.01	0	0	0.33
3.17	0	0	0	0	0	0	0	53	236	16	55	H	1	T	L	0.33	1.33	1.35	0	1.66	0	17.24	1.53	1.02	0	2.01	0	0	0.33
3.49	0	0	0	0	0	0	0	79.5	236	16	55	H	1	T	L	0.33	1.33	1.35	0	1.66	0	17.24	1.53	1.02	0	2.01	0	0	0.33
3.4	0	1	0	0	0	0	0	72.75	236	16	55	H	1	T	L	0.33	1.33	1.35	0	1.66	0	17.24	1.53	1.02	0	2.01	0	0	0.33
2.13	0	0	0	0	0	0	0	53	236	16	55	H	1	T	L	0.33	1.33	1.35	0	1.66	0	17.24	1.53	1.02	0	2.01	0	0	0.33
2.58	1	1	0	1	0	0	0	44.25	236	16	55	H	1	T	L	0.33	1.33	1.35	0	1.66	0	17.24	1.53	1.02	0	2.01	0	0	0.33
2.17	0	0	0	0	0	0	0	58.75	236	16	55	H	1	T	L	0.33	1.33	1.35	0	1.66	0	17.24	1.53	1.02	0	2.01	0	0	0.33
2.6	1	1	0	1	0	0	0	76.75	236	16	55	H	1	T	L	0.33	1.33	1.35	0	1.66	0	17.24	1.53	1.02	0	2.01	0	0	0.33
3.2	0	0	0	0	0	0	0	80	236	16	55	H	1	T	L	0.33	1.33	1.35	0	1.66	0	17.24	1.53	1.02	0	2.01	0	0	0.33
3.62	0	0	0	0	0	0	0	75.75	236	16	55	H	1	T	L	0.33	1.33	1.35	0	1.66	0	17.24	1.53	1.02	0	2.01	0	0	0.33
3.77	0	0	0	0	0	0	0	68.5	236	16	55	H	1	T	L	0.33	1.33	1.35	0	1.66	0	17.24	1.53	1.02	0	2.01	0	0	0.33
2.27	0	0	NA	0	0	0	0	32	236	16	55	H	1	T	L	0.33	1.33	1.35	0	1.66	0	17.24	1.53	1.02	0	2.01	0	0	0.33
2.58	1	0	0	0	0	0	0	44.75	236	16	55	H	1	T	L	0.33	1.33	1.35	0	1.66	0	17.24	1.53	1.02	0	2.01	0	0	0.33
3.58	1	0	0	0	0	0	0	76.25	236	16	55	H	1	T	L	0.33	1.33	1.35	0	1.66	0	17.24	1.53	1.02	0	2.01	0	0	0.33
3.67	1	0	0	0	0	0	0	87.5	236	16	55	H	1	T	L	0.33	1.33	1.35	0	1.66	0	17.24	1.53	1.02	0	2.01	0	0	0.33
3.49	0	0	0	0	0	0	0	80.25	236	16	55	H	1	T	L	0.33	1.33	1.35	0	1.66	0	17.24	1.53	1.02	0	2.01	0	0	0.33
3.77	0	0	NA	0	0	0	0	69.25	236	16	55	H	1	T	L	0.33	1.33	1.35	0	1.66	0	17.24	1.53	1.02	0	2.01	0	0	0.33
2.7	0	1	1	0	0	1	0	27.75	236	16	55	H	1	T	L	0.33	1.33	1.35	0	1.66	0	17.24	1.53	1.02	0	2.01	0	0	0.33
3.02	1	1	1	1	1	1	1	59.5	236	16	55	H	1	T	L	0.33	1.33	1.35	0	1.66	0	17.24	1.53	1.02	0	2.01	0	0	0.33
3.74	0	0	0	0	0	0	0	76.25	236	16	55	H	1	T	L	0.33	1.33	1.35	0	1.66	0	17.24	1.53	1.02	0	2.01	0	0	0.33
3.67	0	0	NA	0	0	0	0	81.25	236	16	55	H	1	T	L	0.33	1.33	1.35	0	1.66	0	17.24	1.53	1.02	0	2.01	0	0	0.33
2.86	1	0	0	0	0	0	0	74.25	236	16	55	H	1	T	L	0.33	1.33	1.35	0	1.66	0	17.24	1.53	1.02	0	2.01	0	0	0.33
2.27	0	1	0	0	0	0	0	67	236	16	55	H	1	T	L	0.33	1.33	1.35	0	1.66	0	17.24	1.53	1.02	0	2.01	0	0	0.33
3.23	1	0	0	0	0	0	0	75.25	236	16	55	H	1	T	L	0.33	1.33	1.35	0	1.66	0	17.24	1.53	1.02	0	2.01	0	0	0.33
1.6	1	0	0	0	0	0	0	52.5	236	16	55	H	1	T	L	0.33	1.33	1.35	0	1.66	0	17.24	1.53	1.02	0	2.01	0	0	0.33
3.07	0	0	0	0	0	0	0	63.5	236	16	55	H	1	T	L	0.33	1.33	1.35	0	1.66	0	17.24	1.53	1.02	0	2.01	0	0	0.33
2.58	1	0	NA	0	NA	0	0	58	236	16	55	H	1	T	L	0.33	1.33	1.35	0	1.66	0	17.24	1.53	1.02	0	2.01	0	0	0.33
3.22	0	0	0	0	0	0	0	60	236	16	55	H	1	T	L	0.33	1.33	1.35	0	1.66	0	17.24	1.53	1.02	0	2.01	0	0	0.33
3.32	0	0	0	0	0	0	0	53.5	236	16	55	H	1	T	L	0.33	1.33	1.35	0	1.66	0	17.24	1.53	1.02	0	2.01	0	0	0.33
3.54	0	0	0	0	0	0	0	87.25	236	16	55	H	1	T	L	0.33	1.33	1.35	0	1.66	0	17.24	1.53	1.02	0	2.01	0	0	0.33
3.01	1	1	1	1	1	1	1	71.75	215	10	52.8	L	1	T	L	6.56	2.76	2.07	1.38	5.52	1.46	5.57	8.79	12.78	0	15.89	1.38	5.87	1.73
2.66	0	1	1	0	0	1	0	58	215	10	52.8	L	1	T	L	6.56	2.76	2.07	1.38	5.52	1.46	5.57	8.79	12.78	0	15.89	1.38	5.87	1.73
2.24	1	0	0	0	0	0	0	48	215	10	52.8	L	1	T	L	6.56	2.76	2.07	1.38	5.52	1.46	5.57	8.79	12.78	0	15.89	1.38	5.87	1.73
2.69	1	0	0	0	0	0	0	50	215	10	52.8	L	1	T	L	6.56	2.76	2.07	1.38	5.52	1.46	5.57	8.79	12.78	0	15.89	1.38	5.87	1.73
2.68	0	0	0	0	0	0	0	81	215	10	52.8	L	1	T	L	6.56	2.76	2.07	1.38	5.52	1.46	5.57	8.79	12.78	0	15.89	1.38	5.87	1.73
2.17	1	1	1	1	1	1	1	47.75	215	10	52.8	L	1	T	L	6.56	2.76	2.07	1.38	5.52	1.46	5.57	8.79	12.78	0	15.89	1.38	5.87	1.73
2.53	1	0	0	0	0	0	0	61.75	215	10	52.8	L	1	T	L	6.56	2.76	2.07	1.38	5.52	1.46	5.57	8.79	12.78	0	15.89	1.38	5.87	1.73
2.92	0	1	1	0	0	1	0	76	215	10	52.8	L	1	T	L	6.56	2.76	2.07	1.38	5.52	1.46	5.57	8.79	12.78	0	15.89	1.38	5.87	1.73
2.65	0	0	0	0	0	0	0	64	215	10	52.8	L	1	T	L	6.56	2.76	2.07	1.38	5.52	1.46	5.57	8.79	12.78	0	15.89	1.38	5.87	1.73
0.98	0	1	1	0	0	1	0	31.5	215	10	52.8	L	1	T	L	6.56	2.76	2.07	1.38	5.52	1.46	5.57	8.79	12.78	0	15.89	1.38	5.87	1.73
1.84	1	0	0	0	0	0	0	NA	215	10	52.8	L	1	T	L	6.56	2.76	2.07	1.38	5.52	1.46	5.57	8.79	12.78	0	15.89	1.38	5.87	1.73
2.99	1	0	NA	0	NA	0	0	48.5	215	10	52.8	L	1	T	L	6.56	2.76	2.07	1.38	5.52	1.46	5.57	8.79	12.78	0	15.89	1.38	5.87	1.73
2.63	1	0	0	0	0	0	0	65	215	10	52.8	L	1	T	L	6.56	2.76	2.07	1.38	5.52	1.46	5.57	8.79	12.78	0	15.89	1.38	5.87	1.73
2.34	0	0	0	0	0	0	0	52	215	10	52.8	L	1	T	L	6.56	2.76	2.07	1.38	5.52	1.46	5.57	8.79	12.78	0	15.89	1.38	5.87	1.73
2.52	0	0	NA	0	0	0	0	65.25	215	10	52.8	L	1	T	L	6.56	2.76	2.07	1.38	5.52	1.46	5.57	8.79	12.78	0	15.89	1.38	5.87	1.73
3.07	1	0	0	0	0	0	0	68.5	215	10	52.8	L	1	T	L	6.56	2.76	2.07	1.38	5.52	1.46	5.57	8.79	12.78	0	15.89	1.38	5.87	1.73
3	1	0	1	0	1	0	0	70	215	10	52.8	L	1	T	L	6.56	2.76	2.07	1.38	5.52	1.46	5.57	8.79	12.78	0	15.89	1.38	5.87	1.73
3.28	0	1	1	0	0	1	0	66.5	215	10	52.8	L	1	T	L	6.56	2.76	2.07	1.38	5.52	1.46	5.57	8.79	12.78	0	15.89	1.38	5.87	1.73
3.63	0	0	0	0	0	0	0	70.75	215	10	52.8	L	1	T	L	6.56	2.76	2.07	1.38	5.52	1.46	5.57	8.79	12.78	0	15.89	1.38	5.87	1.73
3.3	1	0	0	0	0	0	0	62	215	10	52.8	L	1	T	L	6.56	2.76	2.07	1.38	5.52	1.46	5.57	8.79	12.78	0	15.89	1.38	5.87	1.73
2.53	1	0	0	0	0	0	0	62	215	10	52.8	L	1	T	L	6.56	2.76	2.07	1.38	5.52	1.46	5.57	8.79	12.78	0	15.89	1.38	5.87	1.73
2.63	0	0	0	0	0	0	0	56	215	10	52.8	L	1	T	L	6.56	2.76	2.07	1.38	5.52	1.46	5.57	8.79	12.78	0	15.89	1.38	5.87	1.73
2.34	0	0	0	0	0	0	0	82.75	215	10	52.8	L	1	T	L	6.56	2.76	2.07	1.38	5.52	1.46	5.57	8.79	12.78	0	15.89	1.38	5.87	1.73
3.84	0	0	0	0	0	0	0	85.5	215	10	52.8	L	1	T	L	6.56	2.76	2.07	1.38	5.52	1.46	5.57	8.79	12.78	0	15.89	1.38	5.87	1.73
3.3	0	0	0	0	0	0	0	84	215	10	52.8	L	1	T	L	6.56	2.76	2.07	1.38	5.52	1.46	5.57	8.79	12.78	0	15.89	1.38	5.87	1.73
3.01	0	0	0	0	0	0	0	62.5	215	10	52.8	L	1	T	L	6.56	2.76	2.07	1.38	5.52	1.46	5.57	8.79	12.78	0	15.89	1.38	5.87	1.73
3.2	0	0	NA	0	0	0	0	54	215	10	52.8	L	1	T	L	6.56	2.76	2.07	1.38	5.52	1.46	5.57	8.79	12.78	0	15.89	1.38	5.87	1.73
3.16	0	0	0	0	0	0	0	72.75	215	10	52.8	L	1	T	L	6.56	2.76	2.07	1.38	5.52	1.46	5.57	8.79	12.78	0	15.89	1.38	5.87	1.73
3.3	0	0	0	0	0	0	0	74	215	10	52.8	L	1	T	L	6.56	2.76	2.07	1.38	5.52	1.46	5.57	8.79	12.78	0	15.89	1.38	5.87	1.73
3.41	0	0	0	0	0	0	0	80.5	215	10	52.8	L	1	T	L	6.56	2.76	2.07	1.38	5.52	1.46	5.57	8.79	12.78	0	15.89	1.38	5.87	1.73
2.89	0	0	0	0	0	0	0	76	215	10	52.8	L	1	T	L	6.56	2.76	2.07	1.38	5.52	1.46	5.57	8.79	12.78	0	15.89	1.38	5.87	1.73
3.76	0	0	0	0	0	0	0	82	215	10	52.8	L	1	T	L	6.56	2.76	2.07	1.38	5.52	1.46	5.57	8.79	12.78	0	15.89	1.38	5.87	1.73
3.75	1	0	0	0	0	0	0	88	215	10	52.8	L	1	T	L	6.56	2.76	2.07	1.38	5.52	1.46	5.57	8.79	12.78	0	15.89	1.38	5.87	1.73
2.37	0	0	0	0	0	0	0	65	215	10	52.8	L	1	T	L	6.56	2.76	2.07	1.38	5.52	1.46	5.57	8.79	12.78	0	15.89	1.38	5.87	1.73
3.24	0	0	0	0	0	0	0	69.5	215	10	52.8	L	1	T	L	6.56	2.76	2.07	1.38	5.52	1.46	5.57	8.79	12.78	0	15.89	1.38	5.87	1.73
2.34	0	0	0	0	0	0	0	44.5	215	10	52.8	L	1	T	L	6.56	2.76	2.07	1.38	5.52	1.46	5.57	8.79	12.78	0	15.89	1.38	5.87	1.73
3.27	1	0	0	0	0	0	0	73	215	10	52.8	L	1	T	L	6.56	2.76	2.07	1.38	5.52	1.46	5.57	8.79	12.78	0	15.89	1.38	5.87	1.73
3.17	1	0	0	0	0	0	0	84	215	10	52.8	L	1	T	L	6.56	2.76	2.07	1.38	5.52	1.46	5.57	8.79	12.78	0	15.89	1.38	5.87	1.73
3.42	0	0	NA	0	0	0	0	75	215	10	52.8	L	1	T	L	6.56	2.76	2.07	1.38	5.52	1.46	5.57	8.79	12.78	0	15.89	1.38	5.87	1.73
3.65	0	0	0	0	0	0	0	84.5	215	10	52.8	L	1	T	L	6.56	2.76	2.07	1.38	5.52	1.46	5.57	8.79	12.78	0	15.89	1.38	5.87	1.73
3.46	1	0	0	0	0	0	0	76.5	215	10	52.8	L	1	T	L	6.56	2.76	2.07	1.38	5.52	1.46	5.57	8.79	12.78	0	15.89	1.38	5.87	1.73
3.56	1	0	1	0	1	0	0	76	215	10	52.8	L	1	T	L	6.56	2.76	2.07	1.38	5.52	1.46	5.57	8.79	12.78	0	15.89	1.38	5.87	1.73
3.45	0	0	0	0	0	0	0	75.5	215	10	52.8	L	1	T	L	6.56	2.76	2.07	1.38	5.52	1.46	5.57	8.79	12.78	0	15.89	1.38	5.87	1.73
2.93	1	0	0	0	0	0	0	71	215	10	52.8	L	1	T	L	6.56	2.76	2.07	1.38	5.52	1.46	5.57	8.79	12.78	0	15.89	1.38	5.87	1.73
3.22	0	0	0	0	0	0	0	67.5	215	10	52.8	L	1	T	L	6.56	2.76	2.07	1.38	5.52	1.46	5.57	8.79	12.78	0	15.89	1.38	5.87	1.73
2.52	0	0	0	0	0	0	0	52.75	215	10	52.8	L	1	T	L	6.56	2.76	2.07	1.38	5.52	1.46	5.57	8.79	12.78	0	15.89	1.38	5.87	1.73
3.5	0	0	0	0	0	0	0	66	215	10	52.8	L	1	T	L	6.56	2.76	2.07	1.38	5.52	1.46	5.57	8.79	12.78	0	15.89	1.38	5.87	1.73
3.12	1	0	0	0	0	0	0	73.75	215	10	52.8	L	1	T	L	6.56	2.76	2.07	1.38	5.52	1.46	5.57	8.79	12.78	0	15.89	1.38	5.87	1.73
3.08	0	1	1	0	0	1	0	80.5	215	10	52.8	L	1	T	L	6.56	2.76	2.07	1.38	5.52	1.46	5.57	8.79	12.78	0	15.89	1.38	5.87	1.73
3.11	0	0	0	0	0	0	0	86.5	215	10	52.8	L	1	T	L	6.56	2.76	2.07	1.38	5.52	1.46	5.57	8.79	12.78	0	15.89	1.38	5.87	1.73
3	0	0	0	0	0	0	0	72	215	10	52.8	L	1	T	L	6.56	2.76	2.07	1.38	5.52	1.46	5.57	8.79	12.78	0	15.89	1.38	5.87	1.73
3.33	0	0	0	0	0	0	0	72.25	215	10	52.8	L	1	T	L	6.56	2.76	2.07	1.38	5.52	1.46	5.57	8.79	12.78	0	15.89	1.38	5.87	1.73
2.06	1	0	0	0	0	0	0	57.25	215	10	52.8	L	1	T	L	6.56	2.76	2.07	1.38	5.52	1.46	5.57	8.79	12.78	0	15.89	1.38	5.87	1.73
3.2	0	0	0	0	0	0	0	41	215	10	52.8	L	1	T	L	6.56	2.76	2.07	1.38	5.52	1.46	5.57	8.79	12.78	0	15.89	1.38	5.87	1.73
3.78	0	0	0	0	0	0	0	89.5	215	10	52.8	L	1	T	L	6.56	2.76	2.07	1.38	5.52	1.46	5.57	8.79	12.78	0	15.89	1.38	5.87	1.73
2.33	0	1	0	0	0	0	0	56.5	215	10	52.8	L	1	T	L	6.56	2.76	2.07	1.38	5.52	1.46	5.57	8.79	12.78	0	15.89	1.38	5.87	1.73
3.9	1	0	0	0	0	0	0	83.25	215	10	52.8	L	1	T	L	6.56	2.76	2.07	1.38	5.52	1.46	5.57	8.79	12.78	0	15.89	1.38	5.87	1.73
3.29	1	0	0	0	0	0	0	78	215	10	52.8	L	1	T	L	6.56	2.76	2.07	1.38	5.52	1.46	5.57	8.79	12.78	0	15.89	1.38	5.87	1.73
3.65	1	0	0	0	0	0	0	78	215	10	52.8	L	1	T	L	6.56	2.76	2.07	1.38	5.52	1.46	5.57	8.79	12.78	0	15.89	1.38	5.87	1.73
3.38	1	0	0	0	0	0	0	88.25	215	10	52.8	L	1	T	L	6.56	2.76	2.07	1.38	5.52	1.46	5.57	8.79	12.78	0	15.89	1.38	5.87	1.73
3.78	0	1	0	0	0	0	0	66	215	10	52.8	L	1	T	L	6.56	2.76	2.07	1.38	5.52	1.46	5.57	8.79	12.78	0	15.89	1.38	5.87	1.73
3.73	1	0	0	0	0	0	0	85.5	215	10	52.8	L	1	T	L	6.56	2.76	2.07	1.38	5.52	1.46	5.57	8.79	12.78	0	15.89	1.38	5.87	1.73
3.35	1	0	0	0	0	0	0	66	215	10	52.8	L	1	T	L	6.56	2.76	2.07	1.38	5.52	1.46	5.57	8.79	12.78	0	15.89	1.38	5.87	1.73
3.19	1	0	0	0	0	0	0	64.75	215	10	52.8	L	1	T	L	6.56	2.76	2.07	1.38	5.52	1.46	5.57	8.79	12.78	0	15.89	1.38	5.87	1.73
3.45	0	0	0	0	0	0	0	80.5	215	10	52.8	L	1	T	L	6.56	2.76	2.07	1.38	5.52	1.46	5.57	8.79	12.78	0	15.89	1.38	5.87	1.73
3.02	0	0	NA	0	0	0	0	56.5	215	10	52.8	L	1	T	L	6.56	2.76	2.07	1.38	5.52	1.46	5.57	8.79	12.78	0	15.89	1.38	5.87	1.73
3.79	0	0	0	0	0	0	0	85.25	215	10	52.8	L	1	T	L	6.56	2.76	2.07	1.38	5.52	1.46	5.57	8.79	12.78	0	15.89	1.38	5.87	1.73
2.82	1	0	0	0	0	0	0	55	215	10	52.8	L	1	T	L	6.56	2.76	2.07	1.38	5.52	1.46	5.57	8.79	12.78	0	15.89	1.38	5.87	1.73
3.06	0	0	0	0	0	0	0	70	215	10	52.8	L	1	T	L	6.56	2.76	2.07	1.38	5.52	1.46	5.57	8.79	12.78	0	15.89	1.38	5.87	1.73
2.62	1	0	0	0	0	0	0	60	215	10	52.8	L	1	T	L	6.56	2.76	2.07	1.38	5.52	1.46	5.57	8.79	12.78	0	15.89	1.38	5.87	1.73
2.99	0	0	0	0	0	0	0	69.25	215	10	52.8	L	1	T	L	6.56	2.76	2.07	1.38	5.52	1.46	5.57	8.79	12.78	0	15.89	1.38	5.87	1.73
3.11	0	1	1	0	0	1	0	76.25	215	10	52.8	L	1	T	L	6.56	2.76	2.07	1.38	5.52	1.46	5.57	8.79	12.78	0	15.89	1.38	5.87	1.73
2.78	0	0	0	0	0	0	0	78.5	215	10	52.8	L	1	T	L	6.56	2.76	2.07	1.38	5.52	1.46	5.57	8.79	12.78	0	15.89	1.38	5.87	1.73
3.45	0	1	1	0	0	1	0	76.5	215	10	52.8	L	1	T	L	6.56	2.76	2.07	1.38	5.52	1.46	5.57	8.79	12.78	0	15.89	1.38	5.87	1.73
3.23	1	0	0	0	0	0	0	68.5	215	10	52.8	L	1	T	L	6.56	2.76	2.07	1.38	5.52	1.46	5.57	8.79	12.78	0	15.89	1.38	5.87	1.73
3.78	0	1	0	0	0	0	0	90.5	215	10	52.8	L	1	T	L	6.56	2.76	2.07	1.38	5.52	1.46	5.57	8.79	12.78	0	15.89	1.38	5.87	1.73
2.97	0	0	0	0	0	0	0	68.75	215	10	52.8	L	1	T	L	6.56	2.76	2.07	1.38	5.52	1.46	5.57	8.79	12.78	0	15.89	1.38	5.87	1.73
2.94	0	0	0	0	0	0	0	NA	215	10	52.8	L	1	T	L	6.56	2.76	2.07	1.38	5.52	1.46	5.57	8.79	12.78	0	15.89	1.38	5.87	1.73
3.1	0	0	0	0	0	0	0	51.5	215	10	52.8	L	1	T	L	6.56	2.76	2.07	1.38	5.52	1.46	5.57	8.79	12.78	0	15.89	1.38	5.87	1.73
3	0	1	1	0	0	1	0	48.5	215	10	52.8	L	1	T	L	6.56	2.76	2.07	1.38	5.52	1.46	5.57	8.79	12.78	0	15.89	1.38	5.87	1.73
3.35	0	0	0	0	0	0	0	70.5	215	10	52.8	L	1	T	L	6.56	2.76	2.07	1.38	5.52	1.46	5.57	8.79	12.78	0	15.89	1.38	5.87	1.73
3.5	0	1	1	0	0	1	0	92	215	10	52.8	L	1	T	L	6.56	2.76	2.07	1.38	5.52	1.46	5.57	8.79	12.78	0	15.89	1.38	5.87	1.73
3.43	0	0	0	0	0	0	0	72.25	215	10	52.8	L	1	T	L	6.56	2.76	2.07	1.38	5.52	1.46	5.57	8.79	12.78	0	15.89	1.38	5.87	1.73
3.88	1	0	0	0	0	0	0	70	215	10	52.8	L	1	T	L	6.56	2.76	2.07	1.38	5.52	1.46	5.57	8.79	12.78	0	15.89	1.38	5.87	1.73
NA	0	0	0	0	0	0	0	39.5	215	10	52.8	L	1	T	L	6.56	2.76	2.07	1.38	5.52	1.46	5.57	8.79	12.78	0	15.89	1.38	5.87	1.73
3.89	0	0	0	0	0	0	0	94.25	215	10	52.8	L	1	T	L	6.56	2.76	2.07	1.38	5.52	1.46	5.57	8.79	12.78	0	15.89	1.38	5.87	1.73
3.41	0	0	1	0	0	0	0	77	215	10	52.8	L	1	T	L	6.56	2.76	2.07	1.38	5.52	1.46	5.57	8.79	12.78	0	15.89	1.38	5.87	1.73
2.69	0	0	0	0	0	0	0	72	215	10	52.8	L	1	T	L	6.56	2.76	2.07	1.38	5.52	1.46	5.57	8.79	12.78	0	15.89	1.38	5.87	1.73
2.68	1	1	0	1	0	0	0	56.75	215	10	52.8	L	1	T	L	6.56	2.76	2.07	1.38	5.52	1.46	5.57	8.79	12.78	0	15.89	1.38	5.87	1.73
2.21	0	0	0	0	0	0	0	37	215	10	52.8	L	1	T	L	6.56	2.76	2.07	1.38	5.52	1.46	5.57	8.79	12.78	0	15.89	1.38	5.87	1.73
3.71	1	0	0	0	0	0	0	78.5	215	10	52.8	L	1	T	L	6.56	2.76	2.07	1.38	5.52	1.46	5.57	8.79	12.78	0	15.89	1.38	5.87	1.73
3.41	0	0	0	0	0	0	0	72.25	215	10	52.8	L	1	T	L	6.56	2.76	2.07	1.38	5.52	1.46	5.57	8.79	12.78	0	15.89	1.38	5.87	1.73
3.55	0	0	0	0	0	0	0	90.75	215	10	52.8	L	1	T	L	6.56	2.76	2.07	1.38	5.52	1.46	5.57	8.79	12.78	0	15.89	1.38	5.87	1.73
2.83	1	1	0	1	0	0	0	74.5	215	10	52.8	L	1	T	L	6.56	2.76	2.07	1.38	5.52	1.46	5.57	8.79	12.78	0	15.89	1.38	5.87	1.73
2.59	0	1	1	0	0	1	0	81.1	215	10	52.8	L	1	T	L	6.56	2.76	2.07	1.38	5.52	1.46	5.57	8.79	12.78	0	15.89	1.38	5.87	1.73
2.99	1	0	0	0	0	0	0	54.75	215	10	52.8	L	1	T	L	6.56	2.76	2.07	1.38	5.52	1.46	5.57	8.79	12.78	0	15.89	1.38	5.87	1.73
NA	1	1	1	1	1	1	1	47.75	215	10	52.8	L	1	T	L	6.56	2.76	2.07	1.38	5.52	1.46	5.57	8.79	12.78	0	15.89	1.38	5.87	1.73
2.6	1	0	0	0	0	0	0	63.5	215	10	52.8	L	1	T	L	6.56	2.76	2.07	1.38	5.52	1.46	5.57	8.79	12.78	0	15.89	1.38	5.87	1.73
3.19	1	0	0	0	0	0	0	77	215	10	52.8	L	1	T	L	6.56	2.76	2.07	1.38	5.52	1.46	5.57	8.79	12.78	0	15.89	1.38	5.87	1.73
3.53	0	0	0	0	0	0	0	78.5	215	10	52.8	L	1	T	L	6.56	2.76	2.07	1.38	5.52	1.46	5.57	8.79	12.78	0	15.89	1.38	5.87	1.73
2.4	0	1	0	0	0	0	0	67.75	215	10	52.8	L	1	T	L	6.56	2.76	2.07	1.38	5.52	1.46	5.57	8.79	12.78	0	15.89	1.38	5.87	1.73
2.93	0	0	0	0	0	0	0	50.25	215	10	52.8	L	1	T	L	6.56	2.76	2.07	1.38	5.52	1.46	5.57	8.79	12.78	0	15.89	1.38	5.87	1.73
2.73	1	1	1	1	1	1	1	59.5	215	10	52.8	L	1	T	L	6.56	2.76	2.07	1.38	5.52	1.46	5.57	8.79	12.78	0	15.89	1.38	5.87	1.73
3.69	1	0	0	0	0	0	0	76.5	215	10	52.8	L	1	T	L	6.56	2.76	2.07	1.38	5.52	1.46	5.57	8.79	12.78	0	15.89	1.38	5.87	1.73
3.63	1	0	0	0	0	0	0	83.5	215	10	52.8	L	1	T	L	6.56	2.76	2.07	1.38	5.52	1.46	5.57	8.79	12.78	0	15.89	1.38	5.87	1.73
3.53	0	0	0	0	0	0	0	73.5	215	10	52.8	L	1	T	L	6.56	2.76	2.07	1.38	5.52	1.46	5.57	8.79	12.78	0	15.89	1.38	5.87	1.73
3.78	1	0	0	0	0	0	0	91	215	10	52.8	L	1	T	L	6.56	2.76	2.07	1.38	5.52	1.46	5.57	8.79	12.78	0	15.89	1.38	5.87	1.73
3.07	0	0	0	0	0	0	0	63	215	10	52.8	L	1	T	L	6.56	2.76	2.07	1.38	5.52	1.46	5.57	8.79	12.78	0	15.89	1.38	5.87	1.73
3.17	0	0	0	0	0	0	0	82	215	10	52.8	L	1	T	L	6.56	2.76	2.07	1.38	5.52	1.46	5.57	8.79	12.78	0	15.89	1.38	5.87	1.73
3.68	0	0	0	0	0	0	0	92	215	10	52.8	L	1	T	L	6.56	2.76	2.07	1.38	5.52	1.46	5.57	8.79	12.78	0	15.89	1.38	5.87	1.73
3.67	1	0	NA	0	NA	0	0	78	215	10	52.8	L	1	T	L	6.56	2.76	2.07	1.38	5.52	1.46	5.57	8.79	12.78	0	15.89	1.38	5.87	1.73
3.29	0	0	0	0	0	0	0	62	215	10	52.8	L	1	T	L	6.56	2.76	2.07	1.38	5.52	1.46	5.57	8.79	12.78	0	15.89	1.38	5.87	1.73
3.7	0	0	0	0	0	0	0	72	215	10	52.8	L	1	T	L	6.56	2.76	2.07	1.38	5.52	1.46	5.57	8.79	12.78	0	15.89	1.38	5.87	1.73
3.35	0	1	1	0	0	1	0	68.25	215	10	52.8	L	1	T	L	6.56	2.76	2.07	1.38	5.52	1.46	5.57	8.79	12.78	0	15.89	1.38	5.87	1.73
2.52	0	0	0	0	0	0	0	62	215	10	52.8	L	1	T	L	6.56	2.76	2.07	1.38	5.52	1.46	5.57	8.79	12.78	0	15.89	1.38	5.87	1.73
3.39	0	0	NA	0	0	0	0	67.5	215	10	52.8	L	1	T	L	6.56	2.76	2.07	1.38	5.52	1.46	5.57	8.79	12.78	0	15.89	1.38	5.87	1.73
3.55	0	0	0	0	0	0	0	83.25	215	10	52.8	L	1	T	L	6.56	2.76	2.07	1.38	5.52	1.46	5.57	8.79	12.78	0	15.89	1.38	5.87	1.73
3.06	0	0	0	0	0	0	0	78	215	10	52.8	L	1	T	L	6.56	2.76	2.07	1.38	5.52	1.46	5.57	8.79	12.78	0	15.89	1.38	5.87	1.73
3.52	0	0	0	0	0	0	0	64.25	215	10	52.8	L	1	T	L	6.56	2.76	2.07	1.38	5.52	1.46	5.57	8.79	12.78	0	15.89	1.38	5.87	1.73
3.48	0	0	0	0	0	0	0	76.5	215	10	52.8	L	1	T	L	6.56	2.76	2.07	1.38	5.52	1.46	5.57	8.79	12.78	0	15.89	1.38	5.87	1.73
3.47	1	1	1	1	1	1	1	70.5	215	10	52.8	L	1	T	L	6.56	2.76	2.07	1.38	5.52	1.46	5.57	8.79	12.78	0	15.89	1.38	5.87	1.73
3.73	0	0	0	0	0	0	0	68.25	215	10	52.8	L	1	T	L	6.56	2.76	2.07	1.38	5.52	1.46	5.57	8.79	12.78	0	15.89	1.38	5.87	1.73
3.4	0	0	0	0	0	0	0	75.5	215	10	52.8	L	1	T	L	6.56	2.76	2.07	1.38	5.52	1.46	5.57	8.79	12.78	0	15.89	1.38	5.87	1.73
2.71	1	0	0	0	0	0	0	65.5	215	10	52.8	L	1	T	L	6.56	2.76	2.07	1.38	5.52	1.46	5.57	8.79	12.78	0	15.89	1.38	5.87	1.73
3.55	0	0	0	0	0	0	0	72	215	10	52.8	L	1	T	L	6.56	2.76	2.07	1.38	5.52	1.46	5.57	8.79	12.78	0	15.89	1.38	5.87	1.73
3.07	1	0	0	0	0	0	0	67.75	215	10	52.8	L	1	T	L	6.56	2.76	2.07	1.38	5.52	1.46	5.57	8.79	12.78	0	15.89	1.38	5.87	1.73
3.57	0	0	0	0	0	0	0	62.5	215	10	52.8	L	1	T	L	6.56	2.76	2.07	1.38	5.52	1.46	5.57	8.79	12.78	0	15.89	1.38	5.87	1.73
2.67	0	1	0	0	0	0	0	54	215	10	52.8	L	1	T	L	6.56	2.76	2.07	1.38	5.52	1.46	5.57	8.79	12.78	0	15.89	1.38	5.87	1.73
3.92	1	0	0	0	0	0	0	88.5	215	10	52.8	L	1	T	L	6.56	2.76	2.07	1.38	5.52	1.46	5.57	8.79	12.78	0	15.89	1.38	5.87	1.73
3.12	0	1	0	0	0	0	0	50	215	10	52.8	L	1	T	L	6.56	2.76	2.07	1.38	5.52	1.46	5.57	8.79	12.78	0	15.89	1.38	5.87	1.73
2.36	1	1	0	1	0	0	0	64.5	215	10	52.8	L	1	T	L	6.56	2.76	2.07	1.38	5.52	1.46	5.57	8.79	12.78	0	15.89	1.38	5.87	1.73
3.59	0	1	0	0	0	0	0	62.5	215	10	52.8	L	1	T	L	6.56	2.76	2.07	1.38	5.52	1.46	5.57	8.79	12.78	0	15.89	1.38	5.87	1.73
3.31	0	0	NA	0	0	0	0	NA	215	10	52.8	L	1	T	L	6.56	2.76	2.07	1.38	5.52	1.46	5.57	8.79	12.78	0	15.89	1.38	5.87	1.73
3.4	1	0	0	0	0	0	0	86.5	215	10	52.8	L	1	T	L	6.56	2.76	2.07	1.38	5.52	1.46	5.57	8.79	12.78	0	15.89	1.38	5.87	1.73
3.3	1	0	0	0	0	0	0	76.75	215	10	52.8	L	1	T	L	6.56	2.76	2.07	1.38	5.52	1.46	5.57	8.79	12.78	0	15.89	1.38	5.87	1.73
2.6	1	1	1	1	1	1	1	51	215	10	52.8	L	1	T	L	6.56	2.76	2.07	1.38	5.52	1.46	5.57	8.79	12.78	0	15.89	1.38	5.87	1.73
3.24	0	1	1	0	0	1	0	65	215	10	52.8	L	1	T	L	6.56	2.76	2.07	1.38	5.52	1.46	5.57	8.79	12.78	0	15.89	1.38	5.87	1.73
3.54	0	0	0	0	0	0	0	74.5	215	10	52.8	L	1	T	L	6.56	2.76	2.07	1.38	5.52	1.46	5.57	8.79	12.78	0	15.89	1.38	5.87	1.73
2.1	0	1	0	0	0	0	0	69.75	215	10	52.8	L	1	T	L	6.56	2.76	2.07	1.38	5.52	1.46	5.57	8.79	12.78	0	15.89	1.38	5.87	1.73
3.73	0	0	0	0	0	0	0	66.5	215	10	52.8	L	1	T	L	6.56	2.76	2.07	1.38	5.52	1.46	5.57	8.79	12.78	0	15.89	1.38	5.87	1.73
1.86	1	0	0	0	0	0	0	NA	215	10	52.8	L	1	T	L	6.56	2.76	2.07	1.38	5.52	1.46	5.57	8.79	12.78	0	15.89	1.38	5.87	1.73
3.75	1	0	0	0	0	0	0	79	215	10	52.8	L	1	T	L	6.56	2.76	2.07	1.38	5.52	1.46	5.57	8.79	12.78	0	15.89	1.38	5.87	1.73
3.48	1	1	1	1	1	1	1	70	215	10	52.8	L	1	T	L	6.56	2.76	2.07	1.38	5.52	1.46	5.57	8.79	12.78	0	15.89	1.38	5.87	1.73
3.07	0	0	NA	0	0	0	0	71	215	10	52.8	L	1	T	L	6.56	2.76	2.07	1.38	5.52	1.46	5.57	8.79	12.78	0	15.89	1.38	5.87	1.73
3.12	1	0	0	0	0	0	0	68.25	215	10	52.8	L	1	T	L	6.56	2.76	2.07	1.38	5.52	1.46	5.57	8.79	12.78	0	15.89	1.38	5.87	1.73
3.22	1	0	0	0	0	0	0	82	215	10	52.8	L	1	T	L	6.56	2.76	2.07	1.38	5.52	1.46	5.57	8.79	12.78	0	15.89	1.38	5.87	1.73
2.98	1	0	0	0	0	0	0	67.5	215	10	52.8	L	1	T	L	6.56	2.76	2.07	1.38	5.52	1.46	5.57	8.79	12.78	0	15.89	1.38	5.87	1.73
2.64	0	0	0	0	0	0	0	74.5	215	10	52.8	L	1	T	L	6.56	2.76	2.07	1.38	5.52	1.46	5.57	8.79	12.78	0	15.89	1.38	5.87	1.73
3.47	0	0	0	0	0	0	0	81.75	215	10	52.8	L	1	T	L	6.56	2.76	2.07	1.38	5.52	1.46	5.57	8.79	12.78	0	15.89	1.38	5.87	1.73
3.45	0	0	0	0	0	0	0	63.5	215	10	52.8	L	1	T	L	6.56	2.76	2.07	1.38	5.52	1.46	5.57	8.79	12.78	0	15.89	1.38	5.87	1.73
3.17	1	0	0	0	0	0	0	78.5	215	10	52.8	L	1	T	L	6.56	2.76	2.07	1.38	5.52	1.46	5.57	8.79	12.78	0	15.89	1.38	5.87	1.73
3.42	0	0	0	0	0	0	0	70.75	215	10	52.8	L	1	T	L	6.56	2.76	2.07	1.38	5.52	1.46	5.57	8.79	12.78	0	15.89	1.38	5.87	1.73
3.98	0	0	0	0	0	0	0	82.5	215	10	52.8	L	1	T	L	6.56	2.76	2.07	1.38	5.52	1.46	5.57	8.79	12.78	0	15.89	1.38	5.87	1.73
2.75	1	0	0	0	0	0	0	68	215	10	52.8	L	1	T	L	6.56	2.76	2.07	1.38	5.52	1.46	5.57	8.79	12.78	0	15.89	1.38	5.87	1.73
3.02	0	1	1	0	0	1	0	81	215	10	52.8	L	1	T	L	6.56	2.76	2.07	1.38	5.52	1.46	5.57	8.79	12.78	0	15.89	1.38	5.87	1.73
2.71	0	0	0	0	0	0	0	56	215	10	52.8	L	1	T	L	6.56	2.76	2.07	1.38	5.52	1.46	5.57	8.79	12.78	0	15.89	1.38	5.87	1.73
2.79	1	0	0	0	0	0	0	55.25	215	10	52.8	L	1	T	L	6.56	2.76	2.07	1.38	5.52	1.46	5.57	8.79	12.78	0	15.89	1.38	5.87	1.73
3.02	0	0	NA	0	0	0	0	53.25	215	10	52.8	L	1	T	L	6.56	2.76	2.07	1.38	5.52	1.46	5.57	8.79	12.78	0	15.89	1.38	5.87	1.73
3.31	0	0	NA	0	0	0	0	68.5	215	10	52.8	L	1	T	L	6.56	2.76	2.07	1.38	5.52	1.46	5.57	8.79	12.78	0	15.89	1.38	5.87	1.73
3.43	1	0	0	0	0	0	0	69.75	215	10	52.8	L	1	T	L	6.56	2.76	2.07	1.38	5.52	1.46	5.57	8.79	12.78	0	15.89	1.38	5.87	1.73
3.17	0	0	0	0	0	0	0	80.25	215	10	52.8	L	1	T	L	6.56	2.76	2.07	1.38	5.52	1.46	5.57	8.79	12.78	0	15.89	1.38	5.87	1.73
2.27	1	0	0	0	0	0	0	49.5	215	10	52.8	L	1	T	L	6.56	2.76	2.07	1.38	5.52	1.46	5.57	8.79	12.78	0	15.89	1.38	5.87	1.73
3.87	0	0	0	0	0	0	0	84	215	10	52.8	L	1	T	L	6.56	2.76	2.07	1.38	5.52	1.46	5.57	8.79	12.78	0	15.89	1.38	5.87	1.73
3.66	1	0	0	0	0	0	0	77	215	10	52.8	L	1	T	L	6.56	2.76	2.07	1.38	5.52	1.46	5.57	8.79	12.78	0	15.89	1.38	5.87	1.73
3.22	0	0	0	0	0	0	0	41	215	10	52.8	L	1	T	L	6.56	2.76	2.07	1.38	5.52	1.46	5.57	8.79	12.78	0	15.89	1.38	5.87	1.73
2.07	1	0	0	0	0	0	0	66	215	10	52.8	L	1	T	L	6.56	2.76	2.07	1.38	5.52	1.46	5.57	8.79	12.78	0	15.89	1.38	5.87	1.73
2.96	1	1	1	1	1	1	1	77.75	215	10	52.8	L	1	T	L	6.56	2.76	2.07	1.38	5.52	1.46	5.57	8.79	12.78	0	15.89	1.38	5.87	1.73
3.71	0	0	0	0	0	0	0	83.5	215	10	52.8	L	1	T	L	6.56	2.76	2.07	1.38	5.52	1.46	5.57	8.79	12.78	0	15.89	1.38	5.87	1.73
2.39	0	1	1	0	0	1	0	29	215	10	52.8	L	1	T	L	6.56	2.76	2.07	1.38	5.52	1.46	5.57	8.79	12.78	0	15.89	1.38	5.87	1.73
4	0	0	0	0	0	0	0	65.5	215	10	52.8	L	1	T	L	6.56	2.76	2.07	1.38	5.52	1.46	5.57	8.79	12.78	0	15.89	1.38	5.87	1.73
3.08	0	0	0	0	0	0	0	71.25	215	10	52.8	L	1	T	L	6.56	2.76	2.07	1.38	5.52	1.46	5.57	8.79	12.78	0	15.89	1.38	5.87	1.73
3.47	0	0	0	0	0	0	0	72	215	10	52.8	L	1	T	L	6.56	2.76	2.07	1.38	5.52	1.46	5.57	8.79	12.78	0	15.89	1.38	5.87	1.73
2.46	0	0	0	0	0	0	0	51	215	10	52.8	L	1	T	L	6.56	2.76	2.07	1.38	5.52	1.46	5.57	8.79	12.78	0	15.89	1.38	5.87	1.73
3.79	1	1	0	1	0	0	0	86.5	215	10	52.8	L	1	T	L	6.56	2.76	2.07	1.38	5.52	1.46	5.57	8.79	12.78	0	15.89	1.38	5.87	1.73
3.12	0	0	0	0	0	0	0	66	215	10	52.8	L	1	T	L	6.56	2.76	2.07	1.38	5.52	1.46	5.57	8.79	12.78	0	15.89	1.38	5.87	1.73
3.65	0	0	0	0	0	0	0	84	215	10	52.8	L	1	T	L	6.56	2.76	2.07	1.38	5.52	1.46	5.57	8.79	12.78	0	15.89	1.38	5.87	1.73
3.98	0	0	0	0	0	0	0	87	215	10	52.8	L	1	T	L	6.56	2.76	2.07	1.38	5.52	1.46	5.57	8.79	12.78	0	15.89	1.38	5.87	1.73
3.28	0	0	0	0	0	0	0	79.5	215	10	52.8	L	1	T	L	6.56	2.76	2.07	1.38	5.52	1.46	5.57	8.79	12.78	0	15.89	1.38	5.87	1.73
3	0	0	0	0	0	0	0	65.5	215	10	52.8	L	1	T	L	6.56	2.76	2.07	1.38	5.52	1.46	5.57	8.79	12.78	0	15.89	1.38	5.87	1.73
3.24	0	0	NA	0	0	0	0	45	215	10	52.8	L	1	T	L	6.56	2.76	2.07	1.38	5.52	1.46	5.57	8.79	12.78	0	15.89	1.38	5.87	1.73
3.52	1	0	0	0	0	0	0	84.75	215	10	52.8	L	1	T	L	6.56	2.76	2.07	1.38	5.52	1.46	5.57	8.79	12.78	0	15.89	1.38	5.87	1.73
3.65	1	0	NA	0	NA	0	0	88	215	10	52.8	L	1	T	L	6.56	2.76	2.07	1.38	5.52	1.46	5.57	8.79	12.78	0	15.89	1.38	5.87	1.73
3.72	0	0	0	0	0	0	0	79.5	215	10	52.8	L	1	T	L	6.56	2.76	2.07	1.38	5.52	1.46	5.57	8.79	12.78	0	15.89	1.38	5.87	1.73
3.33	0	0	0	0	0	0	0	83.5	215	10	52.8	L	1	T	L	6.56	2.76	2.07	1.38	5.52	1.46	5.57	8.79	12.78	0	15.89	1.38	5.87	1.73
3.56	1	0	0	0	0	0	0	79	215	10	52.8	L	1	T	L	6.56	2.76	2.07	1.38	5.52	1.46	5.57	8.79	12.78	0	15.89	1.38	5.87	1.73
3.11	0	1	1	0	0	1	0	84.5	215	10	52.8	L	1	T	L	6.56	2.76	2.07	1.38	5.52	1.46	5.57	8.79	12.78	0	15.89	1.38	5.87	1.73
2.73	1	0	0	0	0	0	0	42.5	215	10	52.8	L	1	T	L	6.56	2.76	2.07	1.38	5.52	1.46	5.57	8.79	12.78	0	15.89	1.38	5.87	1.73
2.3	1	0	0	0	0	0	0	52.5	215	10	52.8	L	1	T	L	6.56	2.76	2.07	1.38	5.52	1.46	5.57	8.79	12.78	0	15.89	1.38	5.87	1.73
3.14	0	0	0	0	0	0	0	72.5	215	10	52.8	L	1	T	L	6.56	2.76	2.07	1.38	5.52	1.46	5.57	8.79	12.78	0	15.89	1.38	5.87	1.73
2.6	1	0	0	0	0	0	0	39.5	215	10	52.8	L	1	T	L	6.56	2.76	2.07	1.38	5.52	1.46	5.57	8.79	12.78	0	15.89	1.38	5.87	1.73
3.1	0	0	0	0	0	0	0	60.5	215	10	52.8	L	1	T	L	6.56	2.76	2.07	1.38	5.52	1.46	5.57	8.79	12.78	0	15.89	1.38	5.87	1.73
2.99	0	0	0	0	0	0	0	63.5	215	10	52.8	L	1	T	L	6.56	2.76	2.07	1.38	5.52	1.46	5.57	8.79	12.78	0	15.89	1.38	5.87	1.73
3.03	1	0	0	0	0	0	0	74	215	10	52.8	L	1	T	L	6.56	2.76	2.07	1.38	5.52	1.46	5.57	8.79	12.78	0	15.89	1.38	5.87	1.73
2.35	1	0	0	0	0	0	0	68	215	10	52.8	L	1	T	L	6.56	2.76	2.07	1.38	5.52	1.46	5.57	8.79	12.78	0	15.89	1.38	5.87	1.73
3.83	1	0	0	0	0	0	0	78.75	215	10	52.8	L	1	T	L	6.56	2.76	2.07	1.38	5.52	1.46	5.57	8.79	12.78	0	15.89	1.38	5.87	1.73
3.32	1	0	0	0	0	0	0	79	215	10	52.8	L	1	T	L	6.56	2.76	2.07	1.38	5.52	1.46	5.57	8.79	12.78	0	15.89	1.38	5.87	1.73
2.35	0	1	0	0	0	0	0	50.25	215	10	52.8	L	1	T	L	6.56	2.76	2.07	1.38	5.52	1.46	5.57	8.79	12.78	0	15.89	1.38	5.87	1.73
3.46	1	0	0	0	0	0	0	72	215	10	52.8	L	1	T	L	6.56	2.76	2.07	1.38	5.52	1.46	5.57	8.79	12.78	0	15.89	1.38	5.87	1.73
3.48	0	0	0	0	0	0	0	69.25	215	10	52.8	L	1	T	L	6.56	2.76	2.07	1.38	5.52	1.46	5.57	8.79	12.78	0	15.89	1.38	5.87	1.73
3.2	1	0	0	0	0	0	0	72.4	215	10	52.8	L	1	T	L	6.56	2.76	2.07	1.38	5.52	1.46	5.57	8.79	12.78	0	15.89	1.38	5.87	1.73
2.85	0	0	NA	0	0	0	0	40.5	215	10	52.8	L	1	T	L	6.56	2.76	2.07	1.38	5.52	1.46	5.57	8.79	12.78	0	15.89	1.38	5.87	1.73
3.32	0	0	0	0	0	0	0	72.5	215	10	52.8	L	1	T	L	6.56	2.76	2.07	1.38	5.52	1.46	5.57	8.79	12.78	0	15.89	1.38	5.87	1.73
3.67	1	0	0	0	0	0	0	52	215	10	52.8	L	1	T	L	6.56	2.76	2.07	1.38	5.52	1.46	5.57	8.79	12.78	0	15.89	1.38	5.87	1.73
2.97	1	0	0	0	0	0	0	55.5	215	10	52.8	L	1	T	L	6.56	2.76	2.07	1.38	5.52	1.46	5.57	8.79	12.78	0	15.89	1.38	5.87	1.73
1.6	1	0	NA	0	NA	0	0	71	215	10	52.8	L	1	T	L	6.56	2.76	2.07	1.38	5.52	1.46	5.57	8.79	12.78	0	15.89	1.38	5.87	1.73
3.12	1	0	0	0	0	0	0	72.5	215	10	52.8	L	1	T	L	6.56	2.76	2.07	1.38	5.52	1.46	5.57	8.79	12.78	0	15.89	1.38	5.87	1.73
3.27	0	0	0	0	0	0	0	64	215	10	52.8	L	1	T	L	6.56	2.76	2.07	1.38	5.52	1.46	5.57	8.79	12.78	0	15.89	1.38	5.87	1.73
2.55	0	0	0	0	0	0	0	65	215	10	52.8	L	1	T	L	6.56	2.76	2.07	1.38	5.52	1.46	5.57	8.79	12.78	0	15.89	1.38	5.87	1.73
3.12	1	0	0	0	0	0	0	77	215	10	52.8	L	1	T	L	6.56	2.76	2.07	1.38	5.52	1.46	5.57	8.79	12.78	0	15.89	1.38	5.87	1.73
3.39	0	0	0	0	0	0	0	84	215	10	52.8	L	1	T	L	6.56	2.76	2.07	1.38	5.52	1.46	5.57	8.79	12.78	0	15.89	1.38	5.87	1.73
2.45	1	0	0	0	0	0	0	51.5	215	10	52.8	L	1	T	L	6.56	2.76	2.07	1.38	5.52	1.46	5.57	8.79	12.78	0	15.89	1.38	5.87	1.73
3.08	0	0	0	0	0	0	0	67	215	10	52.8	L	1	T	L	6.56	2.76	2.07	1.38	5.52	1.46	5.57	8.79	12.78	0	15.89	1.38	5.87	1.73
3.4	1	0	0	0	0	0	0	77.25	215	10	52.8	L	1	T	L	6.56	2.76	2.07	1.38	5.52	1.46	5.57	8.79	12.78	0	15.89	1.38	5.87	1.73
3.88	0	1	0	0	0	0	0	79.5	215	10	52.8	L	1	T	L	6.56	2.76	2.07	1.38	5.52	1.46	5.57	8.79	12.78	0	15.89	1.38	5.87	1.73
3.09	0	0	0	0	0	0	0	68.5	215	10	52.8	L	1	T	L	6.56	2.76	2.07	1.38	5.52	1.46	5.57	8.79	12.78	0	15.89	1.38	5.87	1.73
2.77	0	0	1	0	0	0	0	79.5	215	10	52.8	L	1	T	L	6.56	2.76	2.07	1.38	5.52	1.46	5.57	8.79	12.78	0	15.89	1.38	5.87	1.73
3.78	0	0	0	0	0	0	0	88	215	10	52.8	L	1	T	L	6.56	2.76	2.07	1.38	5.52	1.46	5.57	8.79	12.78	0	15.89	1.38	5.87	1.73
3.56	0	1	0	0	0	0	0	56.5	215	10	52.8	L	1	T	L	6.56	2.76	2.07	1.38	5.52	1.46	5.57	8.79	12.78	0	15.89	1.38	5.87	1.73
3.57	0	0	0	0	0	0	0	87.5	215	10	52.8	L	1	T	L	6.56	2.76	2.07	1.38	5.52	1.46	5.57	8.79	12.78	0	15.89	1.38	5.87	1.73
NA	0	0	0	0	0	0	0	74.5	215	10	52.8	L	1	T	L	6.56	2.76	2.07	1.38	5.52	1.46	5.57	8.79	12.78	0	15.89	1.38	5.87	1.73
3.84	1	0	0	0	0	0	0	81.25	215	10	52.8	L	1	T	L	6.56	2.76	2.07	1.38	5.52	1.46	5.57	8.79	12.78	0	15.89	1.38	5.87	1.73
3.42	0	0	0	0	0	0	0	71.75	215	10	52.8	L	1	T	L	6.56	2.76	2.07	1.38	5.52	1.46	5.57	8.79	12.78	0	15.89	1.38	5.87	1.73
3.1	0	0	0	0	0	0	0	71	215	10	52.8	L	1	T	L	6.56	2.76	2.07	1.38	5.52	1.46	5.57	8.79	12.78	0	15.89	1.38	5.87	1.73
3.03	1	0	0	0	0	0	0	69.5	215	10	52.8	L	1	T	L	6.56	2.76	2.07	1.38	5.52	1.46	5.57	8.79	12.78	0	15.89	1.38	5.87	1.73
3.83	0	0	0	0	0	0	0	71.5	215	10	52.8	L	1	T	L	6.56	2.76	2.07	1.38	5.52	1.46	5.57	8.79	12.78	0	15.89	1.38	5.87	1.73
3.43	0	0	0	0	0	0	0	83	215	10	52.8	L	1	T	L	6.56	2.76	2.07	1.38	5.52	1.46	5.57	8.79	12.78	0	15.89	1.38	5.87	1.73
2.52	0	0	0	0	0	0	0	NA	215	10	52.8	L	1	T	L	6.56	2.76	2.07	1.38	5.52	1.46	5.57	8.79	12.78	0	15.89	1.38	5.87	1.73
2.49	0	0	0	0	0	0	0	45	215	10	52.8	L	1	T	L	6.56	2.76	2.07	1.38	5.52	1.46	5.57	8.79	12.78	0	15.89	1.38	5.87	1.73
2.35	1	1	0	1	0	0	0	66	215	10	52.8	L	1	T	L	6.56	2.76	2.07	1.38	5.52	1.46	5.57	8.79	12.78	0	15.89	1.38	5.87	1.73
3.78	1	0	0	0	0	0	0	81.5	215	10	52.8	L	1	T	L	6.56	2.76	2.07	1.38	5.52	1.46	5.57	8.79	12.78	0	15.89	1.38	5.87	1.73
3.52	0	0	NA	0	0	0	0	76.25	215	10	52.8	L	1	T	L	6.56	2.76	2.07	1.38	5.52	1.46	5.57	8.79	12.78	0	15.89	1.38	5.87	1.73
3.22	0	0	0	0	0	0	0	NA	215	10	52.8	L	1	T	L	6.56	2.76	2.07	1.38	5.52	1.46	5.57	8.79	12.78	0	15.89	1.38	5.87	1.73
3.57	0	0	0	0	0	0	0	69.25	215	10	52.8	L	1	T	L	6.56	2.76	2.07	1.38	5.52	1.46	5.57	8.79	12.78	0	15.89	1.38	5.87	1.73
2.61	0	0	0	0	0	0	0	NA	215	10	52.8	L	1	T	L	6.56	2.76	2.07	1.38	5.52	1.46	5.57	8.79	12.78	0	15.89	1.38	5.87	1.73
2.11	1	0	0	0	0	0	0	68.5	215	10	52.8	L	1	T	L	6.56	2.76	2.07	1.38	5.52	1.46	5.57	8.79	12.78	0	15.89	1.38	5.87	1.73
3.47	1	0	0	0	0	0	0	63	215	10	52.8	L	1	T	L	6.56	2.76	2.07	1.38	5.52	1.46	5.57	8.79	12.78	0	15.89	1.38	5.87	1.73
3.45	0	0	NA	0	0	0	0	61.5	215	10	52.8	L	1	T	L	6.56	2.76	2.07	1.38	5.52	1.46	5.57	8.79	12.78	0	15.89	1.38	5.87	1.73
3.66	0	0	0	0	0	0	0	87	215	10	52.8	L	1	T	L	6.56	2.76	2.07	1.38	5.52	1.46	5.57	8.79	12.78	0	15.89	1.38	5.87	1.73
3.3	0	0	NA	0	0	0	0	75.5	215	10	52.8	L	1	T	L	6.56	2.76	2.07	1.38	5.52	1.46	5.57	8.79	12.78	0	15.89	1.38	5.87	1.73
3.15	0	0	0	0	0	0	0	57	215	10	52.8	L	1	T	L	6.56	2.76	2.07	1.38	5.52	1.46	5.57	8.79	12.78	0	15.89	1.38	5.87	1.73
3.28	0	0	0	0	0	0	0	63.5	215	10	52.8	L	1	T	L	6.56	2.76	2.07	1.38	5.52	1.46	5.57	8.79	12.78	0	15.89	1.38	5.87	1.73
3.59	1	0	NA	0	NA	0	0	77.5	215	10	52.8	L	1	T	L	6.56	2.76	2.07	1.38	5.52	1.46	5.57	8.79	12.78	0	15.89	1.38	5.87	1.73
2.81	0	0	0	0	0	0	0	56	215	10	52.8	L	1	T	L	6.56	2.76	2.07	1.38	5.52	1.46	5.57	8.79	12.78	0	15.89	1.38	5.87	1.73
2.85	1	0	1	0	1	0	0	44.5	215	10	52.8	L	1	T	L	6.56	2.76	2.07	1.38	5.52	1.46	5.57	8.79	12.78	0	15.89	1.38	5.87	1.73
3.16	0	1	0	0	0	0	0	63.5	215	10	52.8	L	1	T	L	6.56	2.76	2.07	1.38	5.52	1.46	5.57	8.79	12.78	0	15.89	1.38	5.87	1.73
3.73	0	0	0	0	0	0	0	63.5	215	10	52.8	L	1	T	L	6.56	2.76	2.07	1.38	5.52	1.46	5.57	8.79	12.78	0	15.89	1.38	5.87	1.73
2.48	0	0	NA	0	0	0	0	41	215	10	52.8	L	1	T	L	6.56	2.76	2.07	1.38	5.52	1.46	5.57	8.79	12.78	0	15.89	1.38	5.87	1.73
3.71	1	0	0	0	0	0	0	88.5	215	10	52.8	L	1	T	L	6.56	2.76	2.07	1.38	5.52	1.46	5.57	8.79	12.78	0	15.89	1.38	5.87	1.73
2.81	0	0	0	0	0	0	0	61	215	10	52.8	L	1	T	L	6.56	2.76	2.07	1.38	5.52	1.46	5.57	8.79	12.78	0	15.89	1.38	5.87	1.73
3.58	1	1	1	1	1	1	1	62.5	215	10	52.8	L	1	T	L	6.56	2.76	2.07	1.38	5.52	1.46	5.57	8.79	12.78	0	15.89	1.38	5.87	1.73
2.46	0	1	0	0	0	0	0	65	215	10	52.8	L	1	T	L	6.56	2.76	2.07	1.38	5.52	1.46	5.57	8.79	12.78	0	15.89	1.38	5.87	1.73
2.34	1	1	0	1	0	0	0	46.5	215	10	52.8	L	1	T	L	6.56	2.76	2.07	1.38	5.52	1.46	5.57	8.79	12.78	0	15.89	1.38	5.87	1.73
3.42	1	0	0	0	0	0	0	71.75	215	10	52.8	L	1	T	L	6.56	2.76	2.07	1.38	5.52	1.46	5.57	8.79	12.78	0	15.89	1.38	5.87	1.73
2.75	1	0	0	0	0	0	0	71.5	215	10	52.8	L	1	T	L	6.56	2.76	2.07	1.38	5.52	1.46	5.57	8.79	12.78	0	15.89	1.38	5.87	1.73
3.52	0	0	0	0	0	0	0	76.5	215	10	52.8	L	1	T	L	6.56	2.76	2.07	1.38	5.52	1.46	5.57	8.79	12.78	0	15.89	1.38	5.87	1.73
NA	0	0	0	0	0	0	0	73	215	10	52.8	L	1	T	L	6.56	2.76	2.07	1.38	5.52	1.46	5.57	8.79	12.78	0	15.89	1.38	5.87	1.73
3.42	0	0	0	0	0	0	0	69.75	215	10	52.8	L	1	T	L	6.56	2.76	2.07	1.38	5.52	1.46	5.57	8.79	12.78	0	15.89	1.38	5.87	1.73
2.94	0	0	0	0	0	0	0	81.5	215	10	52.8	L	1	T	L	6.56	2.76	2.07	1.38	5.52	1.46	5.57	8.79	12.78	0	15.89	1.38	5.87	1.73
2.55	1	0	0	0	0	0	0	61.5	215	10	52.8	L	1	T	L	6.56	2.76	2.07	1.38	5.52	1.46	5.57	8.79	12.78	0	15.89	1.38	5.87	1.73
3.57	0	0	0	0	0	0	0	83.5	215	10	52.8	L	1	T	L	6.56	2.76	2.07	1.38	5.52	1.46	5.57	8.79	12.78	0	15.89	1.38	5.87	1.73
3.97	0	0	0	0	0	0	0	80.5	215	10	52.8	L	1	T	L	6.56	2.76	2.07	1.38	5.52	1.46	5.57	8.79	12.78	0	15.89	1.38	5.87	1.73
2.82	0	0	0	0	0	0	0	63.25	215	10	52.8	L	1	T	L	6.56	2.76	2.07	1.38	5.52	1.46	5.57	8.79	12.78	0	15.89	1.38	5.87	1.73
1.8	1	0	0	0	0	0	0	67	215	10	52.8	L	1	T	L	6.56	2.76	2.07	1.38	5.52	1.46	5.57	8.79	12.78	0	15.89	1.38	5.87	1.73
2.78	1	0	0	0	0	0	0	51	215	10	52.8	L	1	T	L	6.56	2.76	2.07	1.38	5.52	1.46	5.57	8.79	12.78	0	15.89	1.38	5.87	1.73
3.16	1	0	0	0	0	0	0	73	215	10	52.8	L	1	T	L	6.56	2.76	2.07	1.38	5.52	1.46	5.57	8.79	12.78	0	15.89	1.38	5.87	1.73
2.2	0	0	0	0	0	0	0	61	215	10	52.8	L	1	T	L	6.56	2.76	2.07	1.38	5.52	1.46	5.57	8.79	12.78	0	15.89	1.38	5.87	1.73
3.68	1	1	1	1	1	1	1	84.25	215	10	52.8	L	1	T	L	6.56	2.76	2.07	1.38	5.52	1.46	5.57	8.79	12.78	0	15.89	1.38	5.87	1.73
3.56	1	0	0	0	0	0	0	69.25	215	10	52.8	L	1	T	L	6.56	2.76	2.07	1.38	5.52	1.46	5.57	8.79	12.78	0	15.89	1.38	5.87	1.73
3.41	0	0	0	0	0	0	0	76.75	215	10	52.8	L	1	T	L	6.56	2.76	2.07	1.38	5.52	1.46	5.57	8.79	12.78	0	15.89	1.38	5.87	1.73
3.09	0	0	0	0	0	0	0	67.5	215	10	52.8	L	1	T	L	6.56	2.76	2.07	1.38	5.52	1.46	5.57	8.79	12.78	0	15.89	1.38	5.87	1.73
2.72	1	0	0	0	0	0	0	73.5	215	10	52.8	L	1	T	L	6.56	2.76	2.07	1.38	5.52	1.46	5.57	8.79	12.78	0	15.89	1.38	5.87	1.73
3.32	1	0	0	0	0	0	0	86.5	215	10	52.8	L	1	T	L	6.56	2.76	2.07	1.38	5.52	1.46	5.57	8.79	12.78	0	15.89	1.38	5.87	1.73
3.37	1	0	0	0	0	0	0	67	215	10	52.8	L	1	T	L	6.56	2.76	2.07	1.38	5.52	1.46	5.57	8.79	12.78	0	15.89	1.38	5.87	1.73
3.97	0	1	1	0	0	1	0	81.5	215	10	52.8	L	1	T	L	6.56	2.76	2.07	1.38	5.52	1.46	5.57	8.79	12.78	0	15.89	1.38	5.87	1.73
3.78	1	0	NA	0	NA	0	0	85.25	215	10	52.8	L	1	T	L	6.56	2.76	2.07	1.38	5.52	1.46	5.57	8.79	12.78	0	15.89	1.38	5.87	1.73
3.69	0	0	0	0	0	0	0	83.75	215	10	52.8	L	1	T	L	6.56	2.76	2.07	1.38	5.52	1.46	5.57	8.79	12.78	0	15.89	1.38	5.87	1.73
3.48	1	0	0	0	0	0	0	83.75	215	10	52.8	L	1	T	L	6.56	2.76	2.07	1.38	5.52	1.46	5.57	8.79	12.78	0	15.89	1.38	5.87	1.73
3.48	1	0	0	0	0	0	0	64.25	215	10	52.8	L	1	T	L	6.56	2.76	2.07	1.38	5.52	1.46	5.57	8.79	12.78	0	15.89	1.38	5.87	1.73
3.1	1	0	0	0	0	0	0	61	215	10	52.8	L	1	T	L	6.56	2.76	2.07	1.38	5.52	1.46	5.57	8.79	12.78	0	15.89	1.38	5.87	1.73
3.9	1	0	0	0	0	0	0	93.5	215	10	52.8	L	1	T	L	6.56	2.76	2.07	1.38	5.52	1.46	5.57	8.79	12.78	0	15.89	1.38	5.87	1.73
3.01	1	0	0	0	0	0	0	75	215	10	52.8	L	1	T	L	6.56	2.76	2.07	1.38	5.52	1.46	5.57	8.79	12.78	0	15.89	1.38	5.87	1.73
3.66	0	0	0	0	0	0	0	84	215	10	52.8	L	1	T	L	6.56	2.76	2.07	1.38	5.52	1.46	5.57	8.79	12.78	0	15.89	1.38	5.87	1.73
3.64	0	1	0	0	0	0	0	78.75	215	10	52.8	L	1	T	L	6.56	2.76	2.07	1.38	5.52	1.46	5.57	8.79	12.78	0	15.89	1.38	5.87	1.73
2.52	1	0	0	0	0	0	0	77.5	215	10	52.8	L	1	T	L	6.56	2.76	2.07	1.38	5.52	1.46	5.57	8.79	12.78	0	15.89	1.38	5.87	1.73
3.22	0	0	0	0	0	0	0	65	215	10	52.8	L	1	T	L	6.56	2.76	2.07	1.38	5.52	1.46	5.57	8.79	12.78	0	15.89	1.38	5.87	1.73
2.9	0	0	NA	0	0	0	0	76.25	215	10	52.8	L	1	T	L	6.56	2.76	2.07	1.38	5.52	1.46	5.57	8.79	12.78	0	15.89	1.38	5.87	1.73
3.16	0	1	0	0	0	0	0	75	215	10	52.8	L	1	T	L	6.56	2.76	2.07	1.38	5.52	1.46	5.57	8.79	12.78	0	15.89	1.38	5.87	1.73
3.19	0	0	0	0	0	0	0	73	215	10	52.8	L	1	T	L	6.56	2.76	2.07	1.38	5.52	1.46	5.57	8.79	12.78	0	15.89	1.38	5.87	1.73
2.86	1	0	0	0	0	0	0	65.75	215	10	52.8	L	1	T	L	6.56	2.76	2.07	1.38	5.52	1.46	5.57	8.79	12.78	0	15.89	1.38	5.87	1.73
0.75	1	1	1	1	1	1	1	43.75	215	10	52.8	L	1	T	L	6.56	2.76	2.07	1.38	5.52	1.46	5.57	8.79	12.78	0	15.89	1.38	5.87	1.73
3.43	1	0	0	0	0	0	0	92	215	10	52.8	L	1	T	L	6.56	2.76	2.07	1.38	5.52	1.46	5.57	8.79	12.78	0	15.89	1.38	5.87	1.73
3.52	0	0	0	0	0	0	0	70.25	215	10	52.8	L	1	T	L	6.56	2.76	2.07	1.38	5.52	1.46	5.57	8.79	12.78	0	15.89	1.38	5.87	1.73
3.37	0	1	0	0	0	0	0	80.5	215	10	52.8	L	1	T	L	6.56	2.76	2.07	1.38	5.52	1.46	5.57	8.79	12.78	0	15.89	1.38	5.87	1.73
3.08	0	1	1	0	0	1	0	87.25	215	10	52.8	L	1	T	L	6.56	2.76	2.07	1.38	5.52	1.46	5.57	8.79	12.78	0	15.89	1.38	5.87	1.73
2.44	0	0	0	0	0	0	0	47.5	215	10	52.8	L	1	T	L	6.56	2.76	2.07	1.38	5.52	1.46	5.57	8.79	12.78	0	15.89	1.38	5.87	1.73
3.62	0	0	0	0	0	0	0	87	215	10	52.8	L	1	T	L	6.56	2.76	2.07	1.38	5.52	1.46	5.57	8.79	12.78	0	15.89	1.38	5.87	1.73
3.12	0	0	0	0	0	0	0	78	215	10	52.8	L	1	T	L	6.56	2.76	2.07	1.38	5.52	1.46	5.57	8.79	12.78	0	15.89	1.38	5.87	1.73
3.04	1	0	0	0	0	0	0	70.5	215	10	52.8	L	1	T	L	6.56	2.76	2.07	1.38	5.52	1.46	5.57	8.79	12.78	0	15.89	1.38	5.87	1.73
3.4	0	0	0	0	0	0	0	84.25	215	10	52.8	L	1	T	L	6.56	2.76	2.07	1.38	5.52	1.46	5.57	8.79	12.78	0	15.89	1.38	5.87	1.73
3.83	1	0	0	0	0	0	0	89.75	215	10	52.8	L	1	T	L	6.56	2.76	2.07	1.38	5.52	1.46	5.57	8.79	12.78	0	15.89	1.38	5.87	1.73
2.89	1	0	0	0	0	0	0	77	215	10	52.8	L	1	T	L	6.56	2.76	2.07	1.38	5.52	1.46	5.57	8.79	12.78	0	15.89	1.38	5.87	1.73
3.99	1	0	0	0	0	0	0	81.5	215	10	52.8	L	1	T	L	6.56	2.76	2.07	1.38	5.52	1.46	5.57	8.79	12.78	0	15.89	1.38	5.87	1.73
3.51	0	0	0	0	0	0	0	75	215	10	52.8	L	1	T	L	6.56	2.76	2.07	1.38	5.52	1.46	5.57	8.79	12.78	0	15.89	1.38	5.87	1.73
2.18	0	1	0	0	0	0	0	35.75	215	10	52.8	L	1	T	L	6.56	2.76	2.07	1.38	5.52	1.46	5.57	8.79	12.78	0	15.89	1.38	5.87	1.73
2.13	1	0	NA	0	NA	0	0	49	215	10	52.8	L	1	T	L	6.56	2.76	2.07	1.38	5.52	1.46	5.57	8.79	12.78	0	15.89	1.38	5.87	1.73
3.54	1	0	0	0	0	0	0	75.5	215	10	52.8	L	1	T	L	6.56	2.76	2.07	1.38	5.52	1.46	5.57	8.79	12.78	0	15.89	1.38	5.87	1.73
3.98	1	0	0	0	0	0	0	90.25	215	10	52.8	L	1	T	L	6.56	2.76	2.07	1.38	5.52	1.46	5.57	8.79	12.78	0	15.89	1.38	5.87	1.73
3.15	1	0	0	0	0	0	0	77.5	215	10	52.8	L	1	T	L	6.56	2.76	2.07	1.38	5.52	1.46	5.57	8.79	12.78	0	15.89	1.38	5.87	1.73
3.14	1	0	0	0	0	0	0	51	215	10	52.8	L	1	T	L	6.56	2.76	2.07	1.38	5.52	1.46	5.57	8.79	12.78	0	15.89	1.38	5.87	1.73
2.5	0	0	NA	0	0	0	0	47.5	215	10	52.8	L	1	T	L	6.56	2.76	2.07	1.38	5.52	1.46	5.57	8.79	12.78	0	15.89	1.38	5.87	1.73
2.52	1	0	0	0	0	0	0	43	215	10	52.8	L	1	T	L	6.56	2.76	2.07	1.38	5.52	1.46	5.57	8.79	12.78	0	15.89	1.38	5.87	1.73
3.6	0	0	0	0	0	0	0	63	215	10	52.8	L	1	T	L	6.56	2.76	2.07	1.38	5.52	1.46	5.57	8.79	12.78	0	15.89	1.38	5.87	1.73
3.67	1	0	0	0	0	0	0	82.75	215	10	52.8	L	1	T	L	6.56	2.76	2.07	1.38	5.52	1.46	5.57	8.79	12.78	0	15.89	1.38	5.87	1.73
2.4	1	0	0	0	0	0	0	51	215	10	52.8	L	1	T	L	6.56	2.76	2.07	1.38	5.52	1.46	5.57	8.79	12.78	0	15.89	1.38	5.87	1.73
3.85	1	0	1	0	1	0	0	64	215	10	52.8	L	1	T	L	6.56	2.76	2.07	1.38	5.52	1.46	5.57	8.79	12.78	0	15.89	1.38	5.87	1.73
2.74	0	0	0	0	0	0	0	66	215	10	52.8	L	1	T	L	6.56	2.76	2.07	1.38	5.52	1.46	5.57	8.79	12.78	0	15.89	1.38	5.87	1.73
3.39	1	1	0	1	0	0	0	85	215	10	52.8	L	1	T	L	6.56	2.76	2.07	1.38	5.52	1.46	5.57	8.79	12.78	0	15.89	1.38	5.87	1.73
2.28	1	1	0	1	0	0	0	26.25	215	10	52.8	L	1	T	L	6.56	2.76	2.07	1.38	5.52	1.46	5.57	8.79	12.78	0	15.89	1.38	5.87	1.73
2.89	0	0	0	0	0	0	0	58.25	215	10	52.8	L	1	T	L	6.56	2.76	2.07	1.38	5.52	1.46	5.57	8.79	12.78	0	15.89	1.38	5.87	1.73
3.17	1	0	0	0	0	0	0	75	215	10	52.8	L	1	T	L	6.56	2.76	2.07	1.38	5.52	1.46	5.57	8.79	12.78	0	15.89	1.38	5.87	1.73
2.6	1	0	0	0	0	0	0	66	215	10	52.8	L	1	T	L	6.56	2.76	2.07	1.38	5.52	1.46	5.57	8.79	12.78	0	15.89	1.38	5.87	1.73
3.67	1	0	0	0	0	0	0	87.5	215	10	52.8	L	1	T	L	6.56	2.76	2.07	1.38	5.52	1.46	5.57	8.79	12.78	0	15.89	1.38	5.87	1.73
3.52	1	0	0	0	0	0	0	79	215	10	52.8	L	1	T	L	6.56	2.76	2.07	1.38	5.52	1.46	5.57	8.79	12.78	0	15.89	1.38	5.87	1.73
3.62	0	0	0	0	0	0	0	73.25	215	10	52.8	L	1	T	L	6.56	2.76	2.07	1.38	5.52	1.46	5.57	8.79	12.78	0	15.89	1.38	5.87	1.73
3.17	1	0	0	0	0	0	0	67	215	10	52.8	L	1	T	L	6.56	2.76	2.07	1.38	5.52	1.46	5.57	8.79	12.78	0	15.89	1.38	5.87	1.73
2.85	1	0	0	0	0	0	0	66	215	10	52.8	L	1	T	L	6.56	2.76	2.07	1.38	5.52	1.46	5.57	8.79	12.78	0	15.89	1.38	5.87	1.73
3.54	1	0	0	0	0	0	0	87.5	215	10	52.8	L	1	T	L	6.56	2.76	2.07	1.38	5.52	1.46	5.57	8.79	12.78	0	15.89	1.38	5.87	1.73
2.22	0	0	0	0	0	0	0	52.5	215	10	52.8	L	1	T	L	6.56	2.76	2.07	1.38	5.52	1.46	5.57	8.79	12.78	0	15.89	1.38	5.87	1.73
2.86	0	0	0	0	0	0	0	54.5	215	10	52.8	L	1	T	L	6.56	2.76	2.07	1.38	5.52	1.46	5.57	8.79	12.78	0	15.89	1.38	5.87	1.73
3.44	0	0	NA	0	0	0	0	62.5	215	10	52.8	L	1	T	L	6.56	2.76	2.07	1.38	5.52	1.46	5.57	8.79	12.78	0	15.89	1.38	5.87	1.73
3.3	0	0	0	0	0	0	0	59	215	10	52.8	L	1	T	L	6.56	2.76	2.07	1.38	5.52	1.46	5.57	8.79	12.78	0	15.89	1.38	5.87	1.73
3.67	0	0	0	0	0	0	0	77.5	215	10	52.8	L	1	T	L	6.56	2.76	2.07	1.38	5.52	1.46	5.57	8.79	12.78	0	15.89	1.38	5.87	1.73
3.05	0	1	1	0	0	1	0	62.5	215	10	52.8	L	1	T	L	6.56	2.76	2.07	1.38	5.52	1.46	5.57	8.79	12.78	0	15.89	1.38	5.87	1.73
3.58	0	0	0	0	0	0	0	81	215	10	52.8	L	1	T	L	6.56	2.76	2.07	1.38	5.52	1.46	5.57	8.79	12.78	0	15.89	1.38	5.87	1.73
3.12	1	0	0	0	0	0	0	88	215	10	52.8	L	1	T	L	6.56	2.76	2.07	1.38	5.52	1.46	5.57	8.79	12.78	0	15.89	1.38	5.87	1.73
3.25	0	0	0	0	0	0	0	69	215	10	52.8	L	1	T	L	6.56	2.76	2.07	1.38	5.52	1.46	5.57	8.79	12.78	0	15.89	1.38	5.87	1.73
3.03	0	1	1	0	0	1	0	70	215	10	52.8	L	1	T	L	6.56	2.76	2.07	1.38	5.52	1.46	5.57	8.79	12.78	0	15.89	1.38	5.87	1.73
3.33	1	0	0	0	0	0	0	70.5	215	10	52.8	L	1	T	L	6.56	2.76	2.07	1.38	5.52	1.46	5.57	8.79	12.78	0	15.89	1.38	5.87	1.73
2.93	1	1	1	1	1	1	1	56.5	215	10	52.8	L	1	T	L	6.56	2.76	2.07	1.38	5.52	1.46	5.57	8.79	12.78	0	15.89	1.38	5.87	1.73
2.89	0	0	0	0	0	0	0	67.25	215	10	52.8	L	1	T	L	6.56	2.76	2.07	1.38	5.52	1.46	5.57	8.79	12.78	0	15.89	1.38	5.87	1.73
2.29	1	0	0	0	0	0	0	80.75	215	10	52.8	L	1	T	L	6.56	2.76	2.07	1.38	5.52	1.46	5.57	8.79	12.78	0	15.89	1.38	5.87	1.73
3.83	0	0	0	0	0	0	0	91.5	215	10	52.8	L	1	T	L	6.56	2.76	2.07	1.38	5.52	1.46	5.57	8.79	12.78	0	15.89	1.38	5.87	1.73
2.85	0	0	0	0	0	0	0	74.75	215	10	52.8	L	1	T	L	6.56	2.76	2.07	1.38	5.52	1.46	5.57	8.79	12.78	0	15.89	1.38	5.87	1.73
3.27	1	0	0	0	0	0	0	73.5	215	10	52.8	L	1	T	L	6.56	2.76	2.07	1.38	5.52	1.46	5.57	8.79	12.78	0	15.89	1.38	5.87	1.73
2.46	0	0	NA	0	0	0	0	57	215	10	52.8	L	1	T	L	6.56	2.76	2.07	1.38	5.52	1.46	5.57	8.79	12.78	0	15.89	1.38	5.87	1.73
3.04	1	0	0	0	0	0	0	69.5	215	10	52.8	L	1	T	L	6.56	2.76	2.07	1.38	5.52	1.46	5.57	8.79	12.78	0	15.89	1.38	5.87	1.73
3.02	0	1	0	0	0	0	0	63.25	215	10	52.8	L	1	T	L	6.56	2.76	2.07	1.38	5.52	1.46	5.57	8.79	12.78	0	15.89	1.38	5.87	1.73
3.63	0	0	0	0	0	0	0	76.75	215	10	52.8	L	1	T	L	6.56	2.76	2.07	1.38	5.52	1.46	5.57	8.79	12.78	0	15.89	1.38	5.87	1.73
3.3	0	0	0	0	0	0	0	72.25	215	10	52.8	L	1	T	L	6.56	2.76	2.07	1.38	5.52	1.46	5.57	8.79	12.78	0	15.89	1.38	5.87	1.73
3.09	1	0	0	0	0	0	0	80.75	215	10	52.8	L	1	T	L	6.56	2.76	2.07	1.38	5.52	1.46	5.57	8.79	12.78	0	15.89	1.38	5.87	1.73
2.88	0	0	0	0	0	0	0	67	215	10	52.8	L	1	T	L	6.56	2.76	2.07	1.38	5.52	1.46	5.57	8.79	12.78	0	15.89	1.38	5.87	1.73
2.2	1	0	0	0	0	0	0	54.75	215	10	52.8	L	1	T	L	6.56	2.76	2.07	1.38	5.52	1.46	5.57	8.79	12.78	0	15.89	1.38	5.87	1.73
2.09	1	0	0	0	0	0	0	58.5	215	10	52.8	L	1	T	L	6.56	2.76	2.07	1.38	5.52	1.46	5.57	8.79	12.78	0	15.89	1.38	5.87	1.73
2.32	0	1	0	0	0	0	0	52.5	215	10	52.8	L	1	T	L	6.56	2.76	2.07	1.38	5.52	1.46	5.57	8.79	12.78	0	15.89	1.38	5.87	1.73
3.48	1	1	0	1	0	0	0	87	215	10	52.8	L	1	T	L	6.56	2.76	2.07	1.38	5.52	1.46	5.57	8.79	12.78	0	15.89	1.38	5.87	1.73
3.84	0	0	0	0	0	0	0	86.5	215	10	52.8	L	1	T	L	6.56	2.76	2.07	1.38	5.52	1.46	5.57	8.79	12.78	0	15.89	1.38	5.87	1.73
2.66	0	0	0	0	0	0	0	54.5	215	10	52.8	L	1	T	L	6.56	2.76	2.07	1.38	5.52	1.46	5.57	8.79	12.78	0	15.89	1.38	5.87	1.73
2.99	1	0	0	0	0	0	0	77	215	10	52.8	L	1	T	L	6.56	2.76	2.07	1.38	5.52	1.46	5.57	8.79	12.78	0	15.89	1.38	5.87	1.73
3.53	0	0	0	0	0	0	0	78.25	215	10	52.8	L	1	T	L	6.56	2.76	2.07	1.38	5.52	1.46	5.57	8.79	12.78	0	15.89	1.38	5.87	1.73
2.5	0	0	NA	0	0	0	0	47.5	215	10	52.8	L	1	T	L	6.56	2.76	2.07	1.38	5.52	1.46	5.57	8.79	12.78	0	15.89	1.38	5.87	1.73
2.96	0	0	NA	0	0	0	0	56.5	215	10	52.8	L	1	T	L	6.56	2.76	2.07	1.38	5.52	1.46	5.57	8.79	12.78	0	15.89	1.38	5.87	1.73
3.44	1	0	0	0	0	0	0	75	215	10	52.8	L	1	T	L	6.56	2.76	2.07	1.38	5.52	1.46	5.57	8.79	12.78	0	15.89	1.38	5.87	1.73
3.75	1	0	0	0	0	0	0	85	215	10	52.8	L	1	T	L	6.56	2.76	2.07	1.38	5.52	1.46	5.57	8.79	12.78	0	15.89	1.38	5.87	1.73
2.6	1	0	0	0	0	0	0	47	215	10	52.8	L	1	T	L	6.56	2.76	2.07	1.38	5.52	1.46	5.57	8.79	12.78	0	15.89	1.38	5.87	1.73
3.87	1	0	0	0	0	0	0	84	215	10	52.8	L	1	T	L	6.56	2.76	2.07	1.38	5.52	1.46	5.57	8.79	12.78	0	15.89	1.38	5.87	1.73
3.8	1	0	0	0	0	0	0	76.5	215	10	52.8	L	1	T	L	6.56	2.76	2.07	1.38	5.52	1.46	5.57	8.79	12.78	0	15.89	1.38	5.87	1.73
3.33	0	0	0	0	0	0	0	74.5	215	10	52.8	L	1	T	L	6.56	2.76	2.07	1.38	5.52	1.46	5.57	8.79	12.78	0	15.89	1.38	5.87	1.73
2.5	1	0	0	0	0	0	0	77	215	10	52.8	L	1	T	L	6.56	2.76	2.07	1.38	5.52	1.46	5.57	8.79	12.78	0	15.89	1.38	5.87	1.73
3.11	0	0	0	0	0	0	0	71.5	215	10	52.8	L	1	T	L	6.56	2.76	2.07	1.38	5.52	1.46	5.57	8.79	12.78	0	15.89	1.38	5.87	1.73
2.18	1	1	0	1	0	0	0	59	215	10	52.8	L	1	T	L	6.56	2.76	2.07	1.38	5.52	1.46	5.57	8.79	12.78	0	15.89	1.38	5.87	1.73
3.52	1	0	0	0	0	0	0	79	215	10	52.8	L	1	T	L	6.56	2.76	2.07	1.38	5.52	1.46	5.57	8.79	12.78	0	15.89	1.38	5.87	1.73
3.19	0	0	0	0	0	0	0	65.5	215	10	52.8	L	1	T	L	6.56	2.76	2.07	1.38	5.52	1.46	5.57	8.79	12.78	0	15.89	1.38	5.87	1.73
2.51	1	0	0	0	0	0	0	70	215	10	52.8	L	1	T	L	6.56	2.76	2.07	1.38	5.52	1.46	5.57	8.79	12.78	0	15.89	1.38	5.87	1.73
3.8	1	0	0	0	0	0	0	77.75	215	10	52.8	L	1	T	L	6.56	2.76	2.07	1.38	5.52	1.46	5.57	8.79	12.78	0	15.89	1.38	5.87	1.73
3.33	0	0	0	0	0	0	0	86	215	10	52.8	L	1	T	L	6.56	2.76	2.07	1.38	5.52	1.46	5.57	8.79	12.78	0	15.89	1.38	5.87	1.73
2.98	1	0	0	0	0	0	0	55	215	10	52.8	L	1	T	L	6.56	2.76	2.07	1.38	5.52	1.46	5.57	8.79	12.78	0	15.89	1.38	5.87	1.73
3.12	0	0	0	0	0	0	0	71.25	215	10	52.8	L	1	T	L	6.56	2.76	2.07	1.38	5.52	1.46	5.57	8.79	12.78	0	15.89	1.38	5.87	1.73
2.92	0	0	NA	0	0	0	0	63	215	10	52.8	L	1	T	L	6.56	2.76	2.07	1.38	5.52	1.46	5.57	8.79	12.78	0	15.89	1.38	5.87	1.73
3.53	0	0	0	0	0	0	0	65	215	10	52.8	L	1	T	L	6.56	2.76	2.07	1.38	5.52	1.46	5.57	8.79	12.78	0	15.89	1.38	5.87	1.73
3.81	0	0	0	0	0	0	0	82	215	10	52.8	L	1	T	L	6.56	2.76	2.07	1.38	5.52	1.46	5.57	8.79	12.78	0	15.89	1.38	5.87	1.73
2.43	1	1	0	1	0	0	0	23	215	10	52.8	L	1	T	L	6.56	2.76	2.07	1.38	5.52	1.46	5.57	8.79	12.78	0	15.89	1.38	5.87	1.73
3.07	1	0	0	0	0	0	0	72.75	215	10	52.8	L	1	T	L	6.56	2.76	2.07	1.38	5.52	1.46	5.57	8.79	12.78	0	15.89	1.38	5.87	1.73
3.37	0	0	0	0	0	0	0	62	215	10	52.8	L	1	T	L	6.56	2.76	2.07	1.38	5.52	1.46	5.57	8.79	12.78	0	15.89	1.38	5.87	1.73
2.81	0	0	NA	0	0	0	0	61	215	10	52.8	L	1	T	L	6.56	2.76	2.07	1.38	5.52	1.46	5.57	8.79	12.78	0	15.89	1.38	5.87	1.73
3.76	1	0	0	0	0	0	0	92.5	215	10	52.8	L	1	T	L	6.56	2.76	2.07	1.38	5.52	1.46	5.57	8.79	12.78	0	15.89	1.38	5.87	1.73
3.46	1	0	0	0	0	0	0	80.5	215	10	52.8	L	1	T	L	6.56	2.76	2.07	1.38	5.52	1.46	5.57	8.79	12.78	0	15.89	1.38	5.87	1.73
3.51	1	0	0	0	0	0	0	71	215	10	52.8	L	1	T	L	6.56	2.76	2.07	1.38	5.52	1.46	5.57	8.79	12.78	0	15.89	1.38	5.87	1.73
3.75	0	0	0	0	0	0	0	81.5	215	10	52.8	L	1	T	L	6.56	2.76	2.07	1.38	5.52	1.46	5.57	8.79	12.78	0	15.89	1.38	5.87	1.73
3.2	0	1	1	0	0	1	0	64	215	10	52.8	L	1	T	L	6.56	2.76	2.07	1.38	5.52	1.46	5.57	8.79	12.78	0	15.89	1.38	5.87	1.73
3.62	1	0	0	0	0	0	0	90.5	215	10	52.8	L	1	T	L	6.56	2.76	2.07	1.38	5.52	1.46	5.57	8.79	12.78	0	15.89	1.38	5.87	1.73
3.52	0	0	0	0	0	0	0	80.75	215	10	52.8	L	1	T	L	6.56	2.76	2.07	1.38	5.52	1.46	5.57	8.79	12.78	0	15.89	1.38	5.87	1.73
3.81	0	0	0	0	0	0	0	87	215	10	52.8	L	1	T	L	6.56	2.76	2.07	1.38	5.52	1.46	5.57	8.79	12.78	0	15.89	1.38	5.87	1.73
3.55	1	0	0	0	0	0	0	78	215	10	52.8	L	1	T	L	6.56	2.76	2.07	1.38	5.52	1.46	5.57	8.79	12.78	0	15.89	1.38	5.87	1.73
2.22	0	1	0	0	0	0	0	34	215	10	52.8	L	1	T	L	6.56	2.76	2.07	1.38	5.52	1.46	5.57	8.79	12.78	0	15.89	1.38	5.87	1.73
3.73	0	0	0	0	0	0	0	75	215	10	52.8	L	1	T	L	6.56	2.76	2.07	1.38	5.52	1.46	5.57	8.79	12.78	0	15.89	1.38	5.87	1.73
3.58	1	0	0	0	0	0	0	68.75	215	10	52.8	L	1	T	L	6.56	2.76	2.07	1.38	5.52	1.46	5.57	8.79	12.78	0	15.89	1.38	5.87	1.73
3.29	0	0	NA	0	0	0	0	65.5	215	10	52.8	L	1	T	L	6.56	2.76	2.07	1.38	5.52	1.46	5.57	8.79	12.78	0	15.89	1.38	5.87	1.73
2.81	1	0	0	0	0	0	0	80.5	215	10	52.8	L	1	T	L	6.56	2.76	2.07	1.38	5.52	1.46	5.57	8.79	12.78	0	15.89	1.38	5.87	1.73
2.55	1	0	0	0	0	0	0	79	215	10	52.8	L	1	T	L	6.56	2.76	2.07	1.38	5.52	1.46	5.57	8.79	12.78	0	15.89	1.38	5.87	1.73
3.4	1	1	1	1	1	1	1	66.5	215	10	52.8	L	1	T	L	6.56	2.76	2.07	1.38	5.52	1.46	5.57	8.79	12.78	0	15.89	1.38	5.87	1.73
2.79	0	0	0	0	0	0	0	58	215	10	52.8	L	1	T	L	6.56	2.76	2.07	1.38	5.52	1.46	5.57	8.79	12.78	0	15.89	1.38	5.87	1.73
3.08	0	0	0	0	0	0	0	46.5	215	10	52.8	L	1	T	L	6.56	2.76	2.07	1.38	5.52	1.46	5.57	8.79	12.78	0	15.89	1.38	5.87	1.73
3.52	1	0	0	0	0	0	0	78	215	10	52.8	L	1	T	L	6.56	2.76	2.07	1.38	5.52	1.46	5.57	8.79	12.78	0	15.89	1.38	5.87	1.73
3.25	1	0	0	0	0	0	0	72.5	215	10	52.8	L	1	T	L	6.56	2.76	2.07	1.38	5.52	1.46	5.57	8.79	12.78	0	15.89	1.38	5.87	1.73
3.33	0	0	0	0	0	0	0	77	215	10	52.8	L	1	T	L	6.56	2.76	2.07	1.38	5.52	1.46	5.57	8.79	12.78	0	15.89	1.38	5.87	1.73
3.66	0	0	0	0	0	0	0	83.5	215	10	52.8	L	1	T	L	6.56	2.76	2.07	1.38	5.52	1.46	5.57	8.79	12.78	0	15.89	1.38	5.87	1.73
3.69	1	0	0	0	0	0	0	80.5	215	10	52.8	L	1	T	L	6.56	2.76	2.07	1.38	5.52	1.46	5.57	8.79	12.78	0	15.89	1.38	5.87	1.73
3.59	1	0	0	0	0	0	0	72.25	215	10	52.8	L	1	T	L	6.56	2.76	2.07	1.38	5.52	1.46	5.57	8.79	12.78	0	15.89	1.38	5.87	1.73
3.3	1	0	0	0	0	0	0	77.5	215	10	52.8	L	1	T	L	6.56	2.76	2.07	1.38	5.52	1.46	5.57	8.79	12.78	0	15.89	1.38	5.87	1.73
2.43	1	0	0	0	0	0	0	62.75	215	10	52.8	L	1	T	L	6.56	2.76	2.07	1.38	5.52	1.46	5.57	8.79	12.78	0	15.89	1.38	5.87	1.73
3.85	0	0	0	0	0	0	0	85.5	215	10	52.8	L	1	T	L	6.56	2.76	2.07	1.38	5.52	1.46	5.57	8.79	12.78	0	15.89	1.38	5.87	1.73
2.26	0	0	NA	0	0	0	0	38	215	10	52.8	L	1	T	L	6.56	2.76	2.07	1.38	5.52	1.46	5.57	8.79	12.78	0	15.89	1.38	5.87	1.73
3.42	0	0	NA	0	0	0	0	65.5	215	10	52.8	L	1	T	L	6.56	2.76	2.07	1.38	5.52	1.46	5.57	8.79	12.78	0	15.89	1.38	5.87	1.73
2.87	0	0	0	0	0	0	0	50.25	215	10	52.8	L	1	T	L	6.56	2.76	2.07	1.38	5.52	1.46	5.57	8.79	12.78	0	15.89	1.38	5.87	1.73
3.49	0	0	0	0	0	0	0	60.5	215	10	52.8	L	1	T	L	6.56	2.76	2.07	1.38	5.52	1.46	5.57	8.79	12.78	0	15.89	1.38	5.87	1.73
3.35	0	0	0	0	0	0	0	82.5	215	10	52.8	L	1	T	L	6.56	2.76	2.07	1.38	5.52	1.46	5.57	8.79	12.78	0	15.89	1.38	5.87	1.73
3.13	1	0	0	0	0	0	0	81.5	215	10	52.8	L	1	T	L	6.56	2.76	2.07	1.38	5.52	1.46	5.57	8.79	12.78	0	15.89	1.38	5.87	1.73
3.68	0	0	NA	0	0	0	0	78.5	215	10	52.8	L	1	T	L	6.56	2.76	2.07	1.38	5.52	1.46	5.57	8.79	12.78	0	15.89	1.38	5.87	1.73
3.79	0	0	0	0	0	0	0	85.75	215	10	52.8	L	1	T	L	6.56	2.76	2.07	1.38	5.52	1.46	5.57	8.79	12.78	0	15.89	1.38	5.87	1.73
3.04	1	0	1	0	1	0	0	64.5	215	10	52.8	L	1	T	L	6.56	2.76	2.07	1.38	5.52	1.46	5.57	8.79	12.78	0	15.89	1.38	5.87	1.73
3.45	0	0	0	0	0	0	0	81.75	215	10	52.8	L	1	T	L	6.56	2.76	2.07	1.38	5.52	1.46	5.57	8.79	12.78	0	15.89	1.38	5.87	1.73
2.38	0	0	0	0	0	0	0	48.5	215	10	52.8	L	1	T	L	6.56	2.76	2.07	1.38	5.52	1.46	5.57	8.79	12.78	0	15.89	1.38	5.87	1.73
3.37	0	0	0	0	0	0	0	78.25	215	10	52.8	L	1	T	L	6.56	2.76	2.07	1.38	5.52	1.46	5.57	8.79	12.78	0	15.89	1.38	5.87	1.73
2	0	0	0	0	0	0	0	46.75	215	10	52.8	L	1	T	L	6.56	2.76	2.07	1.38	5.52	1.46	5.57	8.79	12.78	0	15.89	1.38	5.87	1.73
3.71	0	0	0	0	0	0	0	87	215	10	52.8	L	1	T	L	6.56	2.76	2.07	1.38	5.52	1.46	5.57	8.79	12.78	0	15.89	1.38	5.87	1.73
3.88	0	0	NA	0	0	0	0	86	215	10	52.8	L	1	T	L	6.56	2.76	2.07	1.38	5.52	1.46	5.57	8.79	12.78	0	15.89	1.38	5.87	1.73
3.24	0	0	NA	0	0	0	0	58	215	10	52.8	L	1	T	L	6.56	2.76	2.07	1.38	5.52	1.46	5.57	8.79	12.78	0	15.89	1.38	5.87	1.73
3.52	0	0	0	0	0	0	0	68	215	10	52.8	L	1	T	L	6.56	2.76	2.07	1.38	5.52	1.46	5.57	8.79	12.78	0	15.89	1.38	5.87	1.73
1.62	1	0	0	0	0	0	0	NA	215	10	52.8	L	1	T	L	6.56	2.76	2.07	1.38	5.52	1.46	5.57	8.79	12.78	0	15.89	1.38	5.87	1.73
3.87	1	0	0	0	0	0	0	87	215	10	52.8	L	1	T	L	6.56	2.76	2.07	1.38	5.52	1.46	5.57	8.79	12.78	0	15.89	1.38	5.87	1.73
2.71	0	0	0	0	0	0	0	46	215	10	52.8	L	1	T	L	6.56	2.76	2.07	1.38	5.52	1.46	5.57	8.79	12.78	0	15.89	1.38	5.87	1.73
3.35	0	0	0	0	0	0	0	68.5	215	10	52.8	L	1	T	L	6.56	2.76	2.07	1.38	5.52	1.46	5.57	8.79	12.78	0	15.89	1.38	5.87	1.73
3.82	1	0	0	0	0	0	0	80.5	215	10	52.8	L	1	T	L	6.56	2.76	2.07	1.38	5.52	1.46	5.57	8.79	12.78	0	15.89	1.38	5.87	1.73
3.47	0	0	0	0	0	0	0	87	215	10	52.8	L	1	T	L	6.56	2.76	2.07	1.38	5.52	1.46	5.57	8.79	12.78	0	15.89	1.38	5.87	1.73
2.32	1	0	0	0	0	0	0	42	215	10	52.8	L	1	T	L	6.56	2.76	2.07	1.38	5.52	1.46	5.57	8.79	12.78	0	15.89	1.38	5.87	1.73
3.26	0	0	0	0	0	0	0	52.5	215	10	52.8	L	1	T	L	6.56	2.76	2.07	1.38	5.52	1.46	5.57	8.79	12.78	0	15.89	1.38	5.87	1.73
3.69	0	0	0	0	0	0	0	76.75	215	10	52.8	L	1	T	L	6.56	2.76	2.07	1.38	5.52	1.46	5.57	8.79	12.78	0	15.89	1.38	5.87	1.73
3.69	0	0	0	0	0	0	0	75.5	215	10	52.8	L	1	T	L	6.56	2.76	2.07	1.38	5.52	1.46	5.57	8.79	12.78	0	15.89	1.38	5.87	1.73
3.9	0	0	0	0	0	0	0	86.5	215	10	52.8	L	1	T	L	6.56	2.76	2.07	1.38	5.52	1.46	5.57	8.79	12.78	0	15.89	1.38	5.87	1.73
3.56	0	0	0	0	0	0	0	91.25	215	10	52.8	L	1	T	L	6.56	2.76	2.07	1.38	5.52	1.46	5.57	8.79	12.78	0	15.89	1.38	5.87	1.73
3.59	1	0	0	0	0	0	0	76.25	215	10	52.8	L	1	T	L	6.56	2.76	2.07	1.38	5.52	1.46	5.57	8.79	12.78	0	15.89	1.38	5.87	1.73
2.55	1	0	0	0	0	0	0	52	215	10	52.8	L	1	T	L	6.56	2.76	2.07	1.38	5.52	1.46	5.57	8.79	12.78	0	15.89	1.38	5.87	1.73
3.43	0	0	0	0	0	0	0	77	215	10	52.8	L	1	T	L	6.56	2.76	2.07	1.38	5.52	1.46	5.57	8.79	12.78	0	15.89	1.38	5.87	1.73
3.55	1	0	0	0	0	0	0	76	215	10	52.8	L	1	T	L	6.56	2.76	2.07	1.38	5.52	1.46	5.57	8.79	12.78	0	15.89	1.38	5.87	1.73
2.8	0	1	0	0	0	0	0	NA	215	10	52.8	L	1	T	L	6.56	2.76	2.07	1.38	5.52	1.46	5.57	8.79	12.78	0	15.89	1.38	5.87	1.73
3.68	0	0	0	0	0	0	0	74.5	215	10	52.8	L	1	T	L	6.56	2.76	2.07	1.38	5.52	1.46	5.57	8.79	12.78	0	15.89	1.38	5.87	1.73
3.45	1	1	1	1	1	1	1	59.25	215	10	52.8	L	1	T	L	6.56	2.76	2.07	1.38	5.52	1.46	5.57	8.79	12.78	0	15.89	1.38	5.87	1.73
2.09	1	0	0	0	0	0	0	63.5	215	10	52.8	L	1	T	L	6.56	2.76	2.07	1.38	5.52	1.46	5.57	8.79	12.78	0	15.89	1.38	5.87	1.73
2.44	1	0	0	0	0	0	0	36.75	215	10	52.8	L	1	T	L	6.56	2.76	2.07	1.38	5.52	1.46	5.57	8.79	12.78	0	15.89	1.38	5.87	1.73
3.73	1	0	0	0	0	0	0	91	215	10	52.8	L	1	T	L	6.56	2.76	2.07	1.38	5.52	1.46	5.57	8.79	12.78	0	15.89	1.38	5.87	1.73
3.15	0	0	0	0	0	0	0	53.5	215	10	52.8	L	1	T	L	6.56	2.76	2.07	1.38	5.52	1.46	5.57	8.79	12.78	0	15.89	1.38	5.87	1.73
2.95	1	1	1	1	1	1	1	37	215	10	52.8	L	1	T	L	6.56	2.76	2.07	1.38	5.52	1.46	5.57	8.79	12.78	0	15.89	1.38	5.87	1.73
2.52	1	0	NA	0	NA	0	0	64.25	215	10	52.8	L	1	T	L	6.56	2.76	2.07	1.38	5.52	1.46	5.57	8.79	12.78	0	15.89	1.38	5.87	1.73
3.22	1	0	0	0	0	0	0	58.25	215	10	52.8	L	1	T	L	6.56	2.76	2.07	1.38	5.52	1.46	5.57	8.79	12.78	0	15.89	1.38	5.87	1.73
2.58	0	0	0	0	0	0	0	65.25	215	10	52.8	L	1	T	L	6.56	2.76	2.07	1.38	5.52	1.46	5.57	8.79	12.78	0	15.89	1.38	5.87	1.73
3.35	0	0	0	0	0	0	0	71.25	215	10	52.8	L	1	T	L	6.56	2.76	2.07	1.38	5.52	1.46	5.57	8.79	12.78	0	15.89	1.38	5.87	1.73
3.7	1	0	NA	0	NA	0	0	72.29	218	30	64.1	H	1	S	L	0	2.85	0.85	0	0	0	11.33	4.26	8.46	0	9.63	0	0	0.56
2.47	0	1	0	0	0	0	0	22.5	218	30	64.1	H	1	S	L	0	2.85	0.85	0	0	0	11.33	4.26	8.46	0	9.63	0	0	0.56
2.96	0	0	0	0	0	0	0	57.5	218	30	64.1	H	1	S	L	0	2.85	0.85	0	0	0	11.33	4.26	8.46	0	9.63	0	0	0.56
2.34	0	0	0	0	0	0	0	33.54	218	30	64.1	H	1	S	L	0	2.85	0.85	0	0	0	11.33	4.26	8.46	0	9.63	0	0	0.56
3.29	0	0	0	0	0	0	0	57.71	218	30	64.1	H	1	S	L	0	2.85	0.85	0	0	0	11.33	4.26	8.46	0	9.63	0	0	0.56
3.82	0	0	0	0	0	0	0	84.17	218	30	64.1	H	1	S	L	0	2.85	0.85	0	0	0	11.33	4.26	8.46	0	9.63	0	0	0.56
3.4	1	1	NA	1	NA	NA	NA	38.54	218	30	64.1	H	1	S	L	0	2.85	0.85	0	0	0	11.33	4.26	8.46	0	9.63	0	0	0.56
2.84	1	0	0	0	0	0	0	39.79	218	30	64.1	H	1	S	L	0	2.85	0.85	0	0	0	11.33	4.26	8.46	0	9.63	0	0	0.56
2.96	1	0	0	0	0	0	0	49.38	218	30	64.1	H	1	S	L	0	2.85	0.85	0	0	0	11.33	4.26	8.46	0	9.63	0	0	0.56
3.85	0	0	0	0	0	0	0	81.04	218	30	64.1	H	1	S	L	0	2.85	0.85	0	0	0	11.33	4.26	8.46	0	9.63	0	0	0.56
3.21	0	0	0	0	0	0	0	63.54	218	30	64.1	H	1	S	L	0	2.85	0.85	0	0	0	11.33	4.26	8.46	0	9.63	0	0	0.56
3.16	1	0	0	0	0	0	0	46.46	218	30	64.1	H	1	S	L	0	2.85	0.85	0	0	0	11.33	4.26	8.46	0	9.63	0	0	0.56
3.08	0	0	0	0	0	0	0	75.63	218	30	64.1	H	1	S	L	0	2.85	0.85	0	0	0	11.33	4.26	8.46	0	9.63	0	0	0.56
3.28	0	0	0	0	0	0	0	61.88	218	30	64.1	H	1	S	L	0	2.85	0.85	0	0	0	11.33	4.26	8.46	0	9.63	0	0	0.56
3.69	1	0	0	0	0	0	0	75.21	218	30	64.1	H	1	S	L	0	2.85	0.85	0	0	0	11.33	4.26	8.46	0	9.63	0	0	0.56
NA	0	0	0	0	0	0	0	78.13	218	30	64.1	H	1	S	L	0	2.85	0.85	0	0	0	11.33	4.26	8.46	0	9.63	0	0	0.56
3.3	0	0	0	0	0	0	0	42.08	218	30	64.1	H	1	S	L	0	2.85	0.85	0	0	0	11.33	4.26	8.46	0	9.63	0	0	0.56
3.12	0	0	0	0	0	0	0	56.67	218	30	64.1	H	1	S	L	0	2.85	0.85	0	0	0	11.33	4.26	8.46	0	9.63	0	0	0.56
3.42	1	1	0	1	0	0	0	73.96	218	30	64.1	H	1	S	L	0	2.85	0.85	0	0	0	11.33	4.26	8.46	0	9.63	0	0	0.56
3.57	1	0	0	0	0	0	0	76.46	218	30	64.1	H	1	S	L	0	2.85	0.85	0	0	0	11.33	4.26	8.46	0	9.63	0	0	0.56
3.01	1	0	0	0	0	0	0	62.92	218	30	64.1	H	1	S	L	0	2.85	0.85	0	0	0	11.33	4.26	8.46	0	9.63	0	0	0.56
3.48	0	0	0	0	0	0	0	72.29	218	30	64.1	H	1	S	L	0	2.85	0.85	0	0	0	11.33	4.26	8.46	0	9.63	0	0	0.56
2.42	0	0	NA	0	0	0	0	66.04	218	30	64.1	H	1	S	L	0	2.85	0.85	0	0	0	11.33	4.26	8.46	0	9.63	0	0	0.56
3.41	1	0	NA	0	NA	0	0	48.33	218	30	64.1	H	1	S	L	0	2.85	0.85	0	0	0	11.33	4.26	8.46	0	9.63	0	0	0.56
3.46	0	0	0	0	0	0	0	63.13	218	30	64.1	H	1	S	L	0	2.85	0.85	0	0	0	11.33	4.26	8.46	0	9.63	0	0	0.56
2.9	1	0	0	0	0	0	0	71.25	218	30	64.1	H	1	S	L	0	2.85	0.85	0	0	0	11.33	4.26	8.46	0	9.63	0	0	0.56
NA	1	0	0	0	0	0	0	69.58	218	30	64.1	H	1	S	L	0	2.85	0.85	0	0	0	11.33	4.26	8.46	0	9.63	0	0	0.56
2.42	1	0	0	0	0	0	0	58.33	218	30	64.1	H	1	S	L	0	2.85	0.85	0	0	0	11.33	4.26	8.46	0	9.63	0	0	0.56
3.42	0	0	0	0	0	0	0	68.75	218	30	64.1	H	1	S	L	0	2.85	0.85	0	0	0	11.33	4.26	8.46	0	9.63	0	0	0.56
2.99	0	0	0	0	0	0	0	61.67	218	30	64.1	H	1	S	L	0	2.85	0.85	0	0	0	11.33	4.26	8.46	0	9.63	0	0	0.56
3.3	1	0	0	0	0	0	0	50.42	218	30	64.1	H	1	S	L	0	2.85	0.85	0	0	0	11.33	4.26	8.46	0	9.63	0	0	0.56
3.62	0	0	0	0	0	0	0	81.46	218	30	64.1	H	1	S	L	0	2.85	0.85	0	0	0	11.33	4.26	8.46	0	9.63	0	0	0.56
2.54	0	0	0	0	0	0	0	52.5	218	30	64.1	H	1	S	L	0	2.85	0.85	0	0	0	11.33	4.26	8.46	0	9.63	0	0	0.56
3.04	1	1	0	1	0	0	0	52.92	218	30	64.1	H	1	S	L	0	2.85	0.85	0	0	0	11.33	4.26	8.46	0	9.63	0	0	0.56
3.44	1	0	0	0	0	0	0	52.71	218	30	64.1	H	1	S	L	0	2.85	0.85	0	0	0	11.33	4.26	8.46	0	9.63	0	0	0.56
2.25	1	1	1	1	1	1	1	78.13	218	30	64.1	H	1	S	L	0	2.85	0.85	0	0	0	11.33	4.26	8.46	0	9.63	0	0	0.56
2.41	1	0	0	0	0	0	0	64.17	218	30	64.1	H	1	S	L	0	2.85	0.85	0	0	0	11.33	4.26	8.46	0	9.63	0	0	0.56
2.89	0	0	0	0	0	0	0	65.21	218	30	64.1	H	1	S	L	0	2.85	0.85	0	0	0	11.33	4.26	8.46	0	9.63	0	0	0.56
2.46	1	0	0	0	0	0	0	39.17	218	30	64.1	H	1	S	L	0	2.85	0.85	0	0	0	11.33	4.26	8.46	0	9.63	0	0	0.56
3.77	0	0	0	0	0	0	0	63.33	218	30	64.1	H	1	S	L	0	2.85	0.85	0	0	0	11.33	4.26	8.46	0	9.63	0	0	0.56
2.46	1	0	0	0	0	0	0	61.04	218	30	64.1	H	1	S	L	0	2.85	0.85	0	0	0	11.33	4.26	8.46	0	9.63	0	0	0.56
3.86	0	0	NA	0	0	0	0	74.17	218	30	64.1	H	1	S	L	0	2.85	0.85	0	0	0	11.33	4.26	8.46	0	9.63	0	0	0.56
3.27	0	0	0	0	0	0	0	42.5	218	30	64.1	H	1	S	L	0	2.85	0.85	0	0	0	11.33	4.26	8.46	0	9.63	0	0	0.56
2.96	0	0	NA	0	0	0	0	45.42	218	30	64.1	H	1	S	L	0	2.85	0.85	0	0	0	11.33	4.26	8.46	0	9.63	0	0	0.56
2.83	1	0	0	0	0	0	0	40	218	30	64.1	H	1	S	L	0	2.85	0.85	0	0	0	11.33	4.26	8.46	0	9.63	0	0	0.56
2.49	1	0	0	0	0	0	0	43.13	218	30	64.1	H	1	S	L	0	2.85	0.85	0	0	0	11.33	4.26	8.46	0	9.63	0	0	0.56
3.55	0	0	0	0	0	0	0	75.63	218	30	64.1	H	1	S	L	0	2.85	0.85	0	0	0	11.33	4.26	8.46	0	9.63	0	0	0.56
3.65	0	0	0	0	0	0	0	66.88	218	30	64.1	H	1	S	L	0	2.85	0.85	0	0	0	11.33	4.26	8.46	0	9.63	0	0	0.56
3.16	0	0	0	0	0	0	0	55.83	218	30	64.1	H	1	S	L	0	2.85	0.85	0	0	0	11.33	4.26	8.46	0	9.63	0	0	0.56
2.74	0	1	1	0	0	1	0	35.42	218	30	64.1	H	1	S	L	0	2.85	0.85	0	0	0	11.33	4.26	8.46	0	9.63	0	0	0.56
3.33	1	0	0	0	0	0	0	63.54	218	30	64.1	H	1	S	L	0	2.85	0.85	0	0	0	11.33	4.26	8.46	0	9.63	0	0	0.56
3.05	1	0	0	0	0	0	0	60.63	218	30	64.1	H	1	S	L	0	2.85	0.85	0	0	0	11.33	4.26	8.46	0	9.63	0	0	0.56
3.25	1	0	0	0	0	0	0	69.17	218	30	64.1	H	1	S	L	0	2.85	0.85	0	0	0	11.33	4.26	8.46	0	9.63	0	0	0.56
2.5	1	0	0	0	0	0	0	35.21	218	30	64.1	H	1	S	L	0	2.85	0.85	0	0	0	11.33	4.26	8.46	0	9.63	0	0	0.56
NA	1	0	0	0	0	0	0	61.88	218	30	64.1	H	1	S	L	0	2.85	0.85	0	0	0	11.33	4.26	8.46	0	9.63	0	0	0.56
3.43	0	0	0	0	0	0	0	45.83	218	30	64.1	H	1	S	L	0	2.85	0.85	0	0	0	11.33	4.26	8.46	0	9.63	0	0	0.56
3.89	0	0	NA	0	0	0	0	66.67	218	30	64.1	H	1	S	L	0	2.85	0.85	0	0	0	11.33	4.26	8.46	0	9.63	0	0	0.56
2.13	0	0	NA	0	0	0	0	14.17	218	30	64.1	H	1	S	L	0	2.85	0.85	0	0	0	11.33	4.26	8.46	0	9.63	0	0	0.56
3.52	0	0	0	0	0	0	0	72.5	218	30	64.1	H	1	S	L	0	2.85	0.85	0	0	0	11.33	4.26	8.46	0	9.63	0	0	0.56
2.64	1	0	1	0	1	0	0	18.75	218	30	64.1	H	1	S	L	0	2.85	0.85	0	0	0	11.33	4.26	8.46	0	9.63	0	0	0.56
3.71	0	0	0	0	0	0	0	84.58	218	30	64.1	H	1	S	L	0	2.85	0.85	0	0	0	11.33	4.26	8.46	0	9.63	0	0	0.56
3.38	0	0	0	0	0	0	0	73.96	218	30	64.1	H	1	S	L	0	2.85	0.85	0	0	0	11.33	4.26	8.46	0	9.63	0	0	0.56
3.5	0	0	0	0	0	0	0	63.33	218	30	64.1	H	1	S	L	0	2.85	0.85	0	0	0	11.33	4.26	8.46	0	9.63	0	0	0.56
3.66	1	0	0	0	0	0	0	77.71	218	30	64.1	H	1	S	L	0	2.85	0.85	0	0	0	11.33	4.26	8.46	0	9.63	0	0	0.56
3.36	1	0	0	0	0	0	0	71.25	218	30	64.1	H	1	S	L	0	2.85	0.85	0	0	0	11.33	4.26	8.46	0	9.63	0	0	0.56
3.29	0	0	0	0	0	0	0	48.54	218	30	64.1	H	1	S	L	0	2.85	0.85	0	0	0	11.33	4.26	8.46	0	9.63	0	0	0.56
3.41	0	0	0	0	0	0	0	64.38	218	30	64.1	H	1	S	L	0	2.85	0.85	0	0	0	11.33	4.26	8.46	0	9.63	0	0	0.56
3.8	1	0	0	0	0	0	0	74.58	218	30	64.1	H	1	S	L	0	2.85	0.85	0	0	0	11.33	4.26	8.46	0	9.63	0	0	0.56
3.3	1	0	NA	0	NA	0	0	66.46	218	30	64.1	H	1	S	L	0	2.85	0.85	0	0	0	11.33	4.26	8.46	0	9.63	0	0	0.56
2.68	1	0	0	0	0	0	0	59.38	218	30	64.1	H	1	S	L	0	2.85	0.85	0	0	0	11.33	4.26	8.46	0	9.63	0	0	0.56
2.45	0	0	0	0	0	0	0	55	218	30	64.1	H	1	S	L	0	2.85	0.85	0	0	0	11.33	4.26	8.46	0	9.63	0	0	0.56
3.74	1	0	0	0	0	0	0	77.92	218	30	64.1	H	1	S	L	0	2.85	0.85	0	0	0	11.33	4.26	8.46	0	9.63	0	0	0.56
2.51	1	0	0	0	0	0	0	43.13	218	30	64.1	H	1	S	L	0	2.85	0.85	0	0	0	11.33	4.26	8.46	0	9.63	0	0	0.56
2.94	1	0	NA	0	NA	0	0	68.13	218	30	64.1	H	1	S	L	0	2.85	0.85	0	0	0	11.33	4.26	8.46	0	9.63	0	0	0.56
2.22	1	0	NA	0	NA	0	0	37.5	218	30	64.1	H	1	S	L	0	2.85	0.85	0	0	0	11.33	4.26	8.46	0	9.63	0	0	0.56
3.25	0	0	0	0	0	0	0	50.21	218	30	64.1	H	1	S	L	0	2.85	0.85	0	0	0	11.33	4.26	8.46	0	9.63	0	0	0.56
3.74	1	0	0	0	0	0	0	86.88	218	30	64.1	H	1	S	L	0	2.85	0.85	0	0	0	11.33	4.26	8.46	0	9.63	0	0	0.56
3.64	1	0	NA	0	NA	0	0	73.54	218	30	64.1	H	1	S	L	0	2.85	0.85	0	0	0	11.33	4.26	8.46	0	9.63	0	0	0.56
2.95	0	0	NA	0	0	0	0	48.13	218	30	64.1	H	1	S	L	0	2.85	0.85	0	0	0	11.33	4.26	8.46	0	9.63	0	0	0.56
2.74	0	0	0	0	0	0	0	41.46	218	30	64.1	H	1	S	L	0	2.85	0.85	0	0	0	11.33	4.26	8.46	0	9.63	0	0	0.56
3.68	0	0	NA	0	0	0	0	79.17	218	30	64.1	H	1	S	L	0	2.85	0.85	0	0	0	11.33	4.26	8.46	0	9.63	0	0	0.56
3.61	1	0	0	0	0	0	0	74.58	218	30	64.1	H	1	S	L	0	2.85	0.85	0	0	0	11.33	4.26	8.46	0	9.63	0	0	0.56
3.07	1	1	1	1	1	1	1	56.04	218	30	64.1	H	1	S	L	0	2.85	0.85	0	0	0	11.33	4.26	8.46	0	9.63	0	0	0.56
3.22	0	1	0	0	0	0	0	61.04	218	30	64.1	H	1	S	L	0	2.85	0.85	0	0	0	11.33	4.26	8.46	0	9.63	0	0	0.56
3.14	0	0	0	0	0	0	0	71.67	218	30	64.1	H	1	S	L	0	2.85	0.85	0	0	0	11.33	4.26	8.46	0	9.63	0	0	0.56
3.19	1	1	0	1	0	0	0	70	218	30	64.1	H	1	S	L	0	2.85	0.85	0	0	0	11.33	4.26	8.46	0	9.63	0	0	0.56
3.34	0	0	1	0	0	0	0	57.92	218	30	64.1	H	1	S	L	0	2.85	0.85	0	0	0	11.33	4.26	8.46	0	9.63	0	0	0.56
2.77	0	0	0	0	0	0	0	71.04	218	30	64.1	H	1	S	L	0	2.85	0.85	0	0	0	11.33	4.26	8.46	0	9.63	0	0	0.56
3.1	1	1	1	1	1	1	1	44.58	218	30	64.1	H	1	S	L	0	2.85	0.85	0	0	0	11.33	4.26	8.46	0	9.63	0	0	0.56
3.1	1	0	0	0	0	0	0	63.54	218	30	64.1	H	1	S	L	0	2.85	0.85	0	0	0	11.33	4.26	8.46	0	9.63	0	0	0.56
2.88	1	0	0	0	0	0	0	58.96	218	30	64.1	H	1	S	L	0	2.85	0.85	0	0	0	11.33	4.26	8.46	0	9.63	0	0	0.56
3.79	1	0	0	0	0	0	0	78.33	218	30	64.1	H	1	S	L	0	2.85	0.85	0	0	0	11.33	4.26	8.46	0	9.63	0	0	0.56
3.71	0	0	0	0	0	0	0	81.67	218	30	64.1	H	1	S	L	0	2.85	0.85	0	0	0	11.33	4.26	8.46	0	9.63	0	0	0.56
2.14	1	0	0	0	0	0	0	62.08	218	30	64.1	H	1	S	L	0	2.85	0.85	0	0	0	11.33	4.26	8.46	0	9.63	0	0	0.56
2.36	0	0	0	0	0	0	0	45.42	218	30	64.1	H	1	S	L	0	2.85	0.85	0	0	0	11.33	4.26	8.46	0	9.63	0	0	0.56
3.18	1	0	0	0	0	0	0	53.75	218	30	64.1	H	1	S	L	0	2.85	0.85	0	0	0	11.33	4.26	8.46	0	9.63	0	0	0.56
2.83	0	0	NA	0	0	0	0	61.46	218	30	64.1	H	1	S	L	0	2.85	0.85	0	0	0	11.33	4.26	8.46	0	9.63	0	0	0.56
3.6	1	0	NA	0	NA	0	0	65.21	218	30	64.1	H	1	S	L	0	2.85	0.85	0	0	0	11.33	4.26	8.46	0	9.63	0	0	0.56
3.6	1	0	1	0	1	0	0	54.38	218	30	64.1	H	1	S	L	0	2.85	0.85	0	0	0	11.33	4.26	8.46	0	9.63	0	0	0.56
2.72	0	0	0	0	0	0	0	44.38	218	30	64.1	H	1	S	L	0	2.85	0.85	0	0	0	11.33	4.26	8.46	0	9.63	0	0	0.56
3.05	0	0	0	0	0	0	0	63.96	218	30	64.1	H	1	S	L	0	2.85	0.85	0	0	0	11.33	4.26	8.46	0	9.63	0	0	0.56
3.14	1	0	0	0	0	0	0	59.17	218	30	64.1	H	1	S	L	0	2.85	0.85	0	0	0	11.33	4.26	8.46	0	9.63	0	0	0.56
2.54	1	0	0	0	0	0	0	49.17	218	30	64.1	H	1	S	L	0	2.85	0.85	0	0	0	11.33	4.26	8.46	0	9.63	0	0	0.56
3.45	0	1	1	0	0	1	0	76.88	218	30	64.1	H	1	S	L	0	2.85	0.85	0	0	0	11.33	4.26	8.46	0	9.63	0	0	0.56
3.54	0	0	0	0	0	0	0	64.58	218	30	64.1	H	1	S	L	0	2.85	0.85	0	0	0	11.33	4.26	8.46	0	9.63	0	0	0.56
2.52	0	0	0	0	0	0	0	60.21	218	30	64.1	H	1	S	L	0	2.85	0.85	0	0	0	11.33	4.26	8.46	0	9.63	0	0	0.56
2.7	1	0	0	0	0	0	0	57.92	218	30	64.1	H	1	S	L	0	2.85	0.85	0	0	0	11.33	4.26	8.46	0	9.63	0	0	0.56
3.77	0	0	0	0	0	0	0	76.67	218	30	64.1	H	1	S	L	0	2.85	0.85	0	0	0	11.33	4.26	8.46	0	9.63	0	0	0.56
3.3	0	0	0	0	0	0	0	66.88	218	30	64.1	H	1	S	L	0	2.85	0.85	0	0	0	11.33	4.26	8.46	0	9.63	0	0	0.56
3.7	0	0	0	0	0	0	0	72.71	218	30	64.1	H	1	S	L	0	2.85	0.85	0	0	0	11.33	4.26	8.46	0	9.63	0	0	0.56
3.09	1	0	0	0	0	0	0	44.58	218	30	64.1	H	1	S	L	0	2.85	0.85	0	0	0	11.33	4.26	8.46	0	9.63	0	0	0.56
2.77	0	0	0	0	0	0	0	71.67	218	30	64.1	H	1	S	L	0	2.85	0.85	0	0	0	11.33	4.26	8.46	0	9.63	0	0	0.56
3.02	0	0	0	0	0	0	0	57.71	218	30	64.1	H	1	S	L	0	2.85	0.85	0	0	0	11.33	4.26	8.46	0	9.63	0	0	0.56
3.19	0	0	0	0	0	0	0	43.13	218	30	64.1	H	1	S	L	0	2.85	0.85	0	0	0	11.33	4.26	8.46	0	9.63	0	0	0.56
3.3	0	0	0	0	0	0	0	60	218	30	64.1	H	1	S	L	0	2.85	0.85	0	0	0	11.33	4.26	8.46	0	9.63	0	0	0.56
3.6	0	0	0	0	0	0	0	67.29	218	30	64.1	H	1	S	L	0	2.85	0.85	0	0	0	11.33	4.26	8.46	0	9.63	0	0	0.56
2.71	1	0	NA	0	NA	0	0	72.29	218	30	64.1	H	1	S	L	0	2.85	0.85	0	0	0	11.33	4.26	8.46	0	9.63	0	0	0.56
2.41	0	0	0	0	0	0	0	35.21	218	30	64.1	H	1	S	L	0	2.85	0.85	0	0	0	11.33	4.26	8.46	0	9.63	0	0	0.56
3.51	0	0	NA	0	0	0	0	68.33	218	30	64.1	H	1	S	L	0	2.85	0.85	0	0	0	11.33	4.26	8.46	0	9.63	0	0	0.56
2.82	1	0	0	0	0	0	0	61.04	218	30	64.1	H	1	S	L	0	2.85	0.85	0	0	0	11.33	4.26	8.46	0	9.63	0	0	0.56
3.61	0	0	0	0	0	0	0	67.08	218	30	64.1	H	1	S	L	0	2.85	0.85	0	0	0	11.33	4.26	8.46	0	9.63	0	0	0.56
2.9	0	0	0	0	0	0	0	73.75	218	30	64.1	H	1	S	L	0	2.85	0.85	0	0	0	11.33	4.26	8.46	0	9.63	0	0	0.56
2.63	1	0	0	0	0	0	0	62.5	218	30	64.1	H	1	S	L	0	2.85	0.85	0	0	0	11.33	4.26	8.46	0	9.63	0	0	0.56
3.74	0	0	0	0	0	0	0	84.17	218	30	64.1	H	1	S	L	0	2.85	0.85	0	0	0	11.33	4.26	8.46	0	9.63	0	0	0.56
2.68	1	0	0	0	0	0	0	48.54	218	30	64.1	H	1	S	L	0	2.85	0.85	0	0	0	11.33	4.26	8.46	0	9.63	0	0	0.56
3.52	1	0	0	0	0	0	0	60.83	218	30	64.1	H	1	S	L	0	2.85	0.85	0	0	0	11.33	4.26	8.46	0	9.63	0	0	0.56
NA	0	0	0	0	0	0	0	86.25	218	30	64.1	H	1	S	L	0	2.85	0.85	0	0	0	11.33	4.26	8.46	0	9.63	0	0	0.56
3.77	1	1	1	1	1	1	1	77.08	218	30	64.1	H	1	S	L	0	2.85	0.85	0	0	0	11.33	4.26	8.46	0	9.63	0	0	0.56
3.11	1	0	0	0	0	0	0	57.29	218	30	64.1	H	1	S	L	0	2.85	0.85	0	0	0	11.33	4.26	8.46	0	9.63	0	0	0.56
3.55	0	1	0	0	0	0	0	65.83	218	30	64.1	H	1	S	L	0	2.85	0.85	0	0	0	11.33	4.26	8.46	0	9.63	0	0	0.56
3.35	1	0	0	0	0	0	0	71.88	218	30	64.1	H	1	S	L	0	2.85	0.85	0	0	0	11.33	4.26	8.46	0	9.63	0	0	0.56
2.44	0	1	0	0	0	0	0	38.54	218	30	64.1	H	1	S	L	0	2.85	0.85	0	0	0	11.33	4.26	8.46	0	9.63	0	0	0.56
2.82	0	0	0	0	0	0	0	58.13	218	30	64.1	H	1	S	L	0	2.85	0.85	0	0	0	11.33	4.26	8.46	0	9.63	0	0	0.56
3.22	0	0	0	0	0	0	0	65.42	218	30	64.1	H	1	S	L	0	2.85	0.85	0	0	0	11.33	4.26	8.46	0	9.63	0	0	0.56
2.73	1	1	1	1	1	1	1	54.17	218	30	64.1	H	1	S	L	0	2.85	0.85	0	0	0	11.33	4.26	8.46	0	9.63	0	0	0.56
2.92	0	0	0	0	0	0	0	69.17	218	30	64.1	H	1	S	L	0	2.85	0.85	0	0	0	11.33	4.26	8.46	0	9.63	0	0	0.56
NA	0	0	0	0	0	0	0	68.33	218	30	64.1	H	1	S	L	0	2.85	0.85	0	0	0	11.33	4.26	8.46	0	9.63	0	0	0.56
3.37	0	0	0	0	0	0	0	65.83	218	30	64.1	H	1	S	L	0	2.85	0.85	0	0	0	11.33	4.26	8.46	0	9.63	0	0	0.56
3.83	0	0	0	0	0	0	0	86.25	218	30	64.1	H	1	S	L	0	2.85	0.85	0	0	0	11.33	4.26	8.46	0	9.63	0	0	0.56
3.35	1	0	0	0	0	0	0	65.21	218	30	64.1	H	1	S	L	0	2.85	0.85	0	0	0	11.33	4.26	8.46	0	9.63	0	0	0.56
3.17	0	0	NA	0	0	0	0	60	218	30	64.1	H	1	S	L	0	2.85	0.85	0	0	0	11.33	4.26	8.46	0	9.63	0	0	0.56
3.63	0	0	0	0	0	0	0	68.33	218	30	64.1	H	1	S	L	0	2.85	0.85	0	0	0	11.33	4.26	8.46	0	9.63	0	0	0.56
3.18	1	0	0	0	0	0	0	72.71	218	30	64.1	H	1	S	L	0	2.85	0.85	0	0	0	11.33	4.26	8.46	0	9.63	0	0	0.56
NA	1	0	0	0	0	0	0	51.25	218	30	64.1	H	1	S	L	0	2.85	0.85	0	0	0	11.33	4.26	8.46	0	9.63	0	0	0.56
NA	1	0	0	0	0	0	0	55.83	218	30	64.1	H	1	S	L	0	2.85	0.85	0	0	0	11.33	4.26	8.46	0	9.63	0	0	0.56
3.03	0	1	1	0	0	1	0	53.96	218	30	64.1	H	1	S	L	0	2.85	0.85	0	0	0	11.33	4.26	8.46	0	9.63	0	0	0.56
3.23	0	0	0	0	0	0	0	50	218	30	64.1	H	1	S	L	0	2.85	0.85	0	0	0	11.33	4.26	8.46	0	9.63	0	0	0.56
2.96	1	1	0	1	0	0	0	39.17	218	30	64.1	H	1	S	L	0	2.85	0.85	0	0	0	11.33	4.26	8.46	0	9.63	0	0	0.56
2.37	0	0	0	0	0	0	0	54.79	218	30	64.1	H	1	S	L	0	2.85	0.85	0	0	0	11.33	4.26	8.46	0	9.63	0	0	0.56
3.06	0	0	0	0	0	0	0	61.88	218	30	64.1	H	1	S	L	0	2.85	0.85	0	0	0	11.33	4.26	8.46	0	9.63	0	0	0.56
3.16	0	1	1	0	0	1	0	79.17	218	30	64.1	H	1	S	L	0	2.85	0.85	0	0	0	11.33	4.26	8.46	0	9.63	0	0	0.56
3.53	0	0	0	0	0	0	0	62.71	218	30	64.1	H	1	S	L	0	2.85	0.85	0	0	0	11.33	4.26	8.46	0	9.63	0	0	0.56
3.98	0	0	0	0	0	0	0	72.29	218	30	64.1	H	1	S	L	0	2.85	0.85	0	0	0	11.33	4.26	8.46	0	9.63	0	0	0.56
3.08	1	0	0	0	0	0	0	0	218	30	64.1	H	1	S	L	0	2.85	0.85	0	0	0	11.33	4.26	8.46	0	9.63	0	0	0.56
3.45	0	1	0	0	0	0	0	67.5	218	30	64.1	H	1	S	L	0	2.85	0.85	0	0	0	11.33	4.26	8.46	0	9.63	0	0	0.56
2.94	0	0	NA	0	0	0	0	53.96	218	30	64.1	H	1	S	L	0	2.85	0.85	0	0	0	11.33	4.26	8.46	0	9.63	0	0	0.56
3.95	0	0	0	0	0	0	0	83.96	218	30	64.1	H	1	S	L	0	2.85	0.85	0	0	0	11.33	4.26	8.46	0	9.63	0	0	0.56
3.83	1	0	0	0	0	0	0	66.46	218	30	64.1	H	1	S	L	0	2.85	0.85	0	0	0	11.33	4.26	8.46	0	9.63	0	0	0.56
2.97	1	0	0	0	0	0	0	60	218	30	64.1	H	1	S	L	0	2.85	0.85	0	0	0	11.33	4.26	8.46	0	9.63	0	0	0.56
3.67	1	0	0	0	0	0	0	83.75	228	27	58.4	H	1	S	L	0.84	0.84	1.4	0.56	1.95	0.64	4.02	6.23	1.13	0	14.63	0.56	0.28	0.28
3.7	1	0	0	0	0	0	0	73.19	228	27	58.4	H	1	S	L	0.84	0.84	1.4	0.56	1.95	0.64	4.02	6.23	1.13	0	14.63	0.56	0.28	0.28
3.88	1	0	0	0	0	0	0	71.53	228	27	58.4	H	1	S	L	0.84	0.84	1.4	0.56	1.95	0.64	4.02	6.23	1.13	0	14.63	0.56	0.28	0.28
2.74	0	0	NA	0	0	0	0	52.92	228	27	58.4	H	1	S	L	0.84	0.84	1.4	0.56	1.95	0.64	4.02	6.23	1.13	0	14.63	0.56	0.28	0.28
2.58	1	1	1	1	1	1	1	61.53	228	27	58.4	H	1	S	L	0.84	0.84	1.4	0.56	1.95	0.64	4.02	6.23	1.13	0	14.63	0.56	0.28	0.28
3.2	1	0	0	0	0	0	0	76.67	228	27	58.4	H	1	S	L	0.84	0.84	1.4	0.56	1.95	0.64	4.02	6.23	1.13	0	14.63	0.56	0.28	0.28
3.5	1	0	0	0	0	0	0	79.03	228	27	58.4	H	1	S	L	0.84	0.84	1.4	0.56	1.95	0.64	4.02	6.23	1.13	0	14.63	0.56	0.28	0.28
2.74	1	1	0	1	0	0	0	65.97	228	27	58.4	H	1	S	L	0.84	0.84	1.4	0.56	1.95	0.64	4.02	6.23	1.13	0	14.63	0.56	0.28	0.28
3.78	1	0	NA	0	NA	0	0	82.5	228	27	58.4	H	1	S	L	0.84	0.84	1.4	0.56	1.95	0.64	4.02	6.23	1.13	0	14.63	0.56	0.28	0.28
3.47	0	1	1	0	0	1	0	45.28	228	27	58.4	H	1	S	L	0.84	0.84	1.4	0.56	1.95	0.64	4.02	6.23	1.13	0	14.63	0.56	0.28	0.28
3.31	0	0	1	0	0	0	0	64.72	228	27	58.4	H	1	S	L	0.84	0.84	1.4	0.56	1.95	0.64	4.02	6.23	1.13	0	14.63	0.56	0.28	0.28
3.11	1	0	0	0	0	0	0	63.89	228	27	58.4	H	1	S	L	0.84	0.84	1.4	0.56	1.95	0.64	4.02	6.23	1.13	0	14.63	0.56	0.28	0.28
3.46	1	0	0	0	0	0	0	73.33	228	27	58.4	H	1	S	L	0.84	0.84	1.4	0.56	1.95	0.64	4.02	6.23	1.13	0	14.63	0.56	0.28	0.28
2.43	0	1	1	0	0	1	0	29.72	228	27	58.4	H	1	S	L	0.84	0.84	1.4	0.56	1.95	0.64	4.02	6.23	1.13	0	14.63	0.56	0.28	0.28
2.73	0	0	0	0	0	0	0	56.25	228	27	58.4	H	1	S	L	0.84	0.84	1.4	0.56	1.95	0.64	4.02	6.23	1.13	0	14.63	0.56	0.28	0.28
3.45	0	1	1	0	0	1	0	50.97	228	27	58.4	H	1	S	L	0.84	0.84	1.4	0.56	1.95	0.64	4.02	6.23	1.13	0	14.63	0.56	0.28	0.28
3.26	1	1	0	1	0	0	0	56.25	228	27	58.4	H	1	S	L	0.84	0.84	1.4	0.56	1.95	0.64	4.02	6.23	1.13	0	14.63	0.56	0.28	0.28
2.33	0	1	0	0	0	0	0	46.67	228	27	58.4	H	1	S	L	0.84	0.84	1.4	0.56	1.95	0.64	4.02	6.23	1.13	0	14.63	0.56	0.28	0.28
3.42	0	0	NA	0	0	0	0	52.92	228	27	58.4	H	1	S	L	0.84	0.84	1.4	0.56	1.95	0.64	4.02	6.23	1.13	0	14.63	0.56	0.28	0.28
NA	0	0	0	0	0	0	0	54.31	228	27	58.4	H	1	S	L	0.84	0.84	1.4	0.56	1.95	0.64	4.02	6.23	1.13	0	14.63	0.56	0.28	0.28
3.98	0	0	NA	0	0	0	0	62.36	228	27	58.4	H	1	S	L	0.84	0.84	1.4	0.56	1.95	0.64	4.02	6.23	1.13	0	14.63	0.56	0.28	0.28
2.75	1	0	0	0	0	0	0	55.69	228	27	58.4	H	1	S	L	0.84	0.84	1.4	0.56	1.95	0.64	4.02	6.23	1.13	0	14.63	0.56	0.28	0.28
3.15	0	0	0	0	0	0	0	54.72	228	27	58.4	H	1	S	L	0.84	0.84	1.4	0.56	1.95	0.64	4.02	6.23	1.13	0	14.63	0.56	0.28	0.28
3.27	1	1	0	1	0	0	0	57.92	228	27	58.4	H	1	S	L	0.84	0.84	1.4	0.56	1.95	0.64	4.02	6.23	1.13	0	14.63	0.56	0.28	0.28
2.94	0	0	0	0	0	0	0	66.83	228	27	58.4	H	1	S	L	0.84	0.84	1.4	0.56	1.95	0.64	4.02	6.23	1.13	0	14.63	0.56	0.28	0.28
2.39	0	1	1	0	0	1	0	43.75	228	27	58.4	H	1	S	L	0.84	0.84	1.4	0.56	1.95	0.64	4.02	6.23	1.13	0	14.63	0.56	0.28	0.28
3.69	0	0	NA	0	0	0	0	75.28	228	27	58.4	H	1	S	L	0.84	0.84	1.4	0.56	1.95	0.64	4.02	6.23	1.13	0	14.63	0.56	0.28	0.28
3.21	1	0	0	0	0	0	0	58.47	228	27	58.4	H	1	S	L	0.84	0.84	1.4	0.56	1.95	0.64	4.02	6.23	1.13	0	14.63	0.56	0.28	0.28
2.27	1	0	0	0	0	0	0	46.25	228	27	58.4	H	1	S	L	0.84	0.84	1.4	0.56	1.95	0.64	4.02	6.23	1.13	0	14.63	0.56	0.28	0.28
2.95	1	0	0	0	0	0	0	62.22	228	27	58.4	H	1	S	L	0.84	0.84	1.4	0.56	1.95	0.64	4.02	6.23	1.13	0	14.63	0.56	0.28	0.28
3.54	0	0	0	0	0	0	0	69.72	228	27	58.4	H	1	S	L	0.84	0.84	1.4	0.56	1.95	0.64	4.02	6.23	1.13	0	14.63	0.56	0.28	0.28
3.18	0	1	0	0	0	0	0	55.69	228	27	58.4	H	1	S	L	0.84	0.84	1.4	0.56	1.95	0.64	4.02	6.23	1.13	0	14.63	0.56	0.28	0.28
NA	1	0	0	0	0	0	0	56.94	228	27	58.4	H	1	S	L	0.84	0.84	1.4	0.56	1.95	0.64	4.02	6.23	1.13	0	14.63	0.56	0.28	0.28
2.5	0	0	0	0	0	0	0	57.78	228	27	58.4	H	1	S	L	0.84	0.84	1.4	0.56	1.95	0.64	4.02	6.23	1.13	0	14.63	0.56	0.28	0.28
3.58	1	0	0	0	0	0	0	66.39	228	27	58.4	H	1	S	L	0.84	0.84	1.4	0.56	1.95	0.64	4.02	6.23	1.13	0	14.63	0.56	0.28	0.28
2.78	0	1	1	0	0	1	0	24.86	228	27	58.4	H	1	S	L	0.84	0.84	1.4	0.56	1.95	0.64	4.02	6.23	1.13	0	14.63	0.56	0.28	0.28
2.65	0	0	NA	0	0	0	0	60.83	228	27	58.4	H	1	S	L	0.84	0.84	1.4	0.56	1.95	0.64	4.02	6.23	1.13	0	14.63	0.56	0.28	0.28
3.6	0	0	0	0	0	0	0	65.28	228	27	58.4	H	1	S	L	0.84	0.84	1.4	0.56	1.95	0.64	4.02	6.23	1.13	0	14.63	0.56	0.28	0.28
NA	1	0	0	0	0	0	0	58.89	228	27	58.4	H	1	S	L	0.84	0.84	1.4	0.56	1.95	0.64	4.02	6.23	1.13	0	14.63	0.56	0.28	0.28
3.32	0	1	1	0	0	1	0	64.44	228	27	58.4	H	1	S	L	0.84	0.84	1.4	0.56	1.95	0.64	4.02	6.23	1.13	0	14.63	0.56	0.28	0.28
3.32	1	0	1	0	1	0	0	NA	228	27	58.4	H	1	S	L	0.84	0.84	1.4	0.56	1.95	0.64	4.02	6.23	1.13	0	14.63	0.56	0.28	0.28
3.59	1	0	0	0	0	0	0	37.92	228	27	58.4	H	1	S	L	0.84	0.84	1.4	0.56	1.95	0.64	4.02	6.23	1.13	0	14.63	0.56	0.28	0.28
3.59	1	0	0	0	0	0	0	79.44	228	27	58.4	H	1	S	L	0.84	0.84	1.4	0.56	1.95	0.64	4.02	6.23	1.13	0	14.63	0.56	0.28	0.28
2.81	1	0	0	0	0	0	0	49.72	228	27	58.4	H	1	S	L	0.84	0.84	1.4	0.56	1.95	0.64	4.02	6.23	1.13	0	14.63	0.56	0.28	0.28
2.64	0	1	1	0	0	1	0	60.83	228	27	58.4	H	1	S	L	0.84	0.84	1.4	0.56	1.95	0.64	4.02	6.23	1.13	0	14.63	0.56	0.28	0.28
2.94	0	0	0	0	0	0	0	60.97	228	27	58.4	H	1	S	L	0.84	0.84	1.4	0.56	1.95	0.64	4.02	6.23	1.13	0	14.63	0.56	0.28	0.28
3.34	1	0	0	0	0	0	0	NA	228	27	58.4	H	1	S	L	0.84	0.84	1.4	0.56	1.95	0.64	4.02	6.23	1.13	0	14.63	0.56	0.28	0.28
3.5	1	0	0	0	0	0	0	46.67	228	27	58.4	H	1	S	L	0.84	0.84	1.4	0.56	1.95	0.64	4.02	6.23	1.13	0	14.63	0.56	0.28	0.28
2.91	1	0	NA	0	NA	0	0	55.42	228	27	58.4	H	1	S	L	0.84	0.84	1.4	0.56	1.95	0.64	4.02	6.23	1.13	0	14.63	0.56	0.28	0.28
2.91	1	0	0	0	0	0	0	68.33	228	27	58.4	H	1	S	L	0.84	0.84	1.4	0.56	1.95	0.64	4.02	6.23	1.13	0	14.63	0.56	0.28	0.28
2.39	0	0	0	0	0	0	0	38.33	228	27	58.4	H	1	S	L	0.84	0.84	1.4	0.56	1.95	0.64	4.02	6.23	1.13	0	14.63	0.56	0.28	0.28
2.99	1	0	0	0	0	0	0	50.97	228	27	58.4	H	1	S	L	0.84	0.84	1.4	0.56	1.95	0.64	4.02	6.23	1.13	0	14.63	0.56	0.28	0.28
3.24	0	1	1	0	0	1	0	59.03	228	27	58.4	H	1	S	L	0.84	0.84	1.4	0.56	1.95	0.64	4.02	6.23	1.13	0	14.63	0.56	0.28	0.28
2.73	0	1	0	0	0	0	0	49.86	228	27	58.4	H	1	S	L	0.84	0.84	1.4	0.56	1.95	0.64	4.02	6.23	1.13	0	14.63	0.56	0.28	0.28
2.66	1	1	1	1	1	1	1	60.42	228	27	58.4	H	1	S	L	0.84	0.84	1.4	0.56	1.95	0.64	4.02	6.23	1.13	0	14.63	0.56	0.28	0.28
3.5	0	0	0	0	0	0	0	33.33	228	27	58.4	H	1	S	L	0.84	0.84	1.4	0.56	1.95	0.64	4.02	6.23	1.13	0	14.63	0.56	0.28	0.28
3.5	0	1	1	0	0	1	0	68.06	228	27	58.4	H	1	S	L	0.84	0.84	1.4	0.56	1.95	0.64	4.02	6.23	1.13	0	14.63	0.56	0.28	0.28
2.44	0	0	NA	0	0	0	0	34.44	228	27	58.4	H	1	S	L	0.84	0.84	1.4	0.56	1.95	0.64	4.02	6.23	1.13	0	14.63	0.56	0.28	0.28
2.68	1	0	0	0	0	0	0	40.56	228	27	58.4	H	1	S	L	0.84	0.84	1.4	0.56	1.95	0.64	4.02	6.23	1.13	0	14.63	0.56	0.28	0.28
2.27	1	0	0	0	0	0	0	77.5	228	27	58.4	H	1	S	L	0.84	0.84	1.4	0.56	1.95	0.64	4.02	6.23	1.13	0	14.63	0.56	0.28	0.28
3.81	0	0	0	0	0	0	0	56.39	228	27	58.4	H	1	S	L	0.84	0.84	1.4	0.56	1.95	0.64	4.02	6.23	1.13	0	14.63	0.56	0.28	0.28
3.81	0	0	NA	0	0	0	0	84.31	228	27	58.4	H	1	S	L	0.84	0.84	1.4	0.56	1.95	0.64	4.02	6.23	1.13	0	14.63	0.56	0.28	0.28
2.74	1	0	0	0	0	0	0	44.86	228	27	58.4	H	1	S	L	0.84	0.84	1.4	0.56	1.95	0.64	4.02	6.23	1.13	0	14.63	0.56	0.28	0.28
2.69	0	0	0	0	0	0	0	51.67	228	27	58.4	H	1	S	L	0.84	0.84	1.4	0.56	1.95	0.64	4.02	6.23	1.13	0	14.63	0.56	0.28	0.28
2.71	0	0	0	0	0	0	0	54.81	228	27	58.4	H	1	S	L	0.84	0.84	1.4	0.56	1.95	0.64	4.02	6.23	1.13	0	14.63	0.56	0.28	0.28
3.81	0	1	1	0	0	1	0	66.67	228	27	58.4	H	1	S	L	0.84	0.84	1.4	0.56	1.95	0.64	4.02	6.23	1.13	0	14.63	0.56	0.28	0.28
3.87	1	1	1	1	1	1	1	80	228	27	58.4	H	1	S	L	0.84	0.84	1.4	0.56	1.95	0.64	4.02	6.23	1.13	0	14.63	0.56	0.28	0.28
2.27	0	0	0	0	0	0	0	46.94	228	27	58.4	H	1	S	L	0.84	0.84	1.4	0.56	1.95	0.64	4.02	6.23	1.13	0	14.63	0.56	0.28	0.28
2.39	0	0	0	0	0	0	0	33.61	228	27	58.4	H	1	S	L	0.84	0.84	1.4	0.56	1.95	0.64	4.02	6.23	1.13	0	14.63	0.56	0.28	0.28
3.55	0	0	0	0	0	0	0	48.06	228	27	58.4	H	1	S	L	0.84	0.84	1.4	0.56	1.95	0.64	4.02	6.23	1.13	0	14.63	0.56	0.28	0.28
3.13	1	0	0	0	0	0	0	53.19	228	27	58.4	H	1	S	L	0.84	0.84	1.4	0.56	1.95	0.64	4.02	6.23	1.13	0	14.63	0.56	0.28	0.28
3.66	1	0	NA	0	NA	0	0	88.33	228	27	58.4	H	1	S	L	0.84	0.84	1.4	0.56	1.95	0.64	4.02	6.23	1.13	0	14.63	0.56	0.28	0.28
3.56	0	0	NA	0	0	0	0	71.81	228	27	58.4	H	1	S	L	0.84	0.84	1.4	0.56	1.95	0.64	4.02	6.23	1.13	0	14.63	0.56	0.28	0.28
3.43	0	0	NA	0	0	0	0	56.67	228	27	58.4	H	1	S	L	0.84	0.84	1.4	0.56	1.95	0.64	4.02	6.23	1.13	0	14.63	0.56	0.28	0.28
3.06	1	0	0	0	0	0	0	51.81	228	27	58.4	H	1	S	L	0.84	0.84	1.4	0.56	1.95	0.64	4.02	6.23	1.13	0	14.63	0.56	0.28	0.28
NA	0	1	0	0	0	0	0	66.53	228	27	58.4	H	1	S	L	0.84	0.84	1.4	0.56	1.95	0.64	4.02	6.23	1.13	0	14.63	0.56	0.28	0.28
2.37	0	1	0	0	0	0	0	48.19	228	27	58.4	H	1	S	L	0.84	0.84	1.4	0.56	1.95	0.64	4.02	6.23	1.13	0	14.63	0.56	0.28	0.28
2.37	0	0	0	0	0	0	0	53.19	228	27	58.4	H	1	S	L	0.84	0.84	1.4	0.56	1.95	0.64	4.02	6.23	1.13	0	14.63	0.56	0.28	0.28
3.4	1	0	NA	0	NA	0	0	53.19	228	27	58.4	H	1	S	L	0.84	0.84	1.4	0.56	1.95	0.64	4.02	6.23	1.13	0	14.63	0.56	0.28	0.28
2.97	1	0	0	0	0	0	0	55.14	228	27	58.4	H	1	S	L	0.84	0.84	1.4	0.56	1.95	0.64	4.02	6.23	1.13	0	14.63	0.56	0.28	0.28
2.36	0	0	NA	0	0	0	0	52.5	228	27	58.4	H	1	S	L	0.84	0.84	1.4	0.56	1.95	0.64	4.02	6.23	1.13	0	14.63	0.56	0.28	0.28
2.99	0	0	NA	0	0	0	0	30	228	27	58.4	H	1	S	L	0.84	0.84	1.4	0.56	1.95	0.64	4.02	6.23	1.13	0	14.63	0.56	0.28	0.28
3.56	0	0	NA	0	0	0	0	54.31	228	27	58.4	H	1	S	L	0.84	0.84	1.4	0.56	1.95	0.64	4.02	6.23	1.13	0	14.63	0.56	0.28	0.28
3.24	0	0	0	0	0	0	0	56.94	228	27	58.4	H	1	S	L	0.84	0.84	1.4	0.56	1.95	0.64	4.02	6.23	1.13	0	14.63	0.56	0.28	0.28
2.63	0	1	1	0	0	1	0	50.69	228	27	58.4	H	1	S	L	0.84	0.84	1.4	0.56	1.95	0.64	4.02	6.23	1.13	0	14.63	0.56	0.28	0.28
2.84	0	1	1	0	0	1	0	46.67	228	27	58.4	H	1	S	L	0.84	0.84	1.4	0.56	1.95	0.64	4.02	6.23	1.13	0	14.63	0.56	0.28	0.28
2.84	0	0	NA	0	0	0	0	45.42	228	27	58.4	H	1	S	L	0.84	0.84	1.4	0.56	1.95	0.64	4.02	6.23	1.13	0	14.63	0.56	0.28	0.28
3.61	1	0	0	0	0	0	0	56.53	228	27	58.4	H	1	S	L	0.84	0.84	1.4	0.56	1.95	0.64	4.02	6.23	1.13	0	14.63	0.56	0.28	0.28
4	0	0	0	0	0	0	0	77.08	228	27	58.4	H	1	S	L	0.84	0.84	1.4	0.56	1.95	0.64	4.02	6.23	1.13	0	14.63	0.56	0.28	0.28
3.96	0	0	0	0	0	0	0	89.72	228	27	58.4	H	1	S	L	0.84	0.84	1.4	0.56	1.95	0.64	4.02	6.23	1.13	0	14.63	0.56	0.28	0.28
2.15	0	0	0	0	0	0	0	61.25	228	27	58.4	H	1	S	L	0.84	0.84	1.4	0.56	1.95	0.64	4.02	6.23	1.13	0	14.63	0.56	0.28	0.28
2.41	0	1	1	0	0	1	0	47.22	228	27	58.4	H	1	S	L	0.84	0.84	1.4	0.56	1.95	0.64	4.02	6.23	1.13	0	14.63	0.56	0.28	0.28
3.89	0	0	0	0	0	0	0	49.72	228	27	58.4	H	1	S	L	0.84	0.84	1.4	0.56	1.95	0.64	4.02	6.23	1.13	0	14.63	0.56	0.28	0.28
3.89	1	1	1	1	1	1	1	69.58	228	27	58.4	H	1	S	L	0.84	0.84	1.4	0.56	1.95	0.64	4.02	6.23	1.13	0	14.63	0.56	0.28	0.28
3.79	1	0	0	0	0	0	0	68.61	228	27	58.4	H	1	S	L	0.84	0.84	1.4	0.56	1.95	0.64	4.02	6.23	1.13	0	14.63	0.56	0.28	0.28
2.97	1	0	0	0	0	0	0	71.11	228	27	58.4	H	1	S	L	0.84	0.84	1.4	0.56	1.95	0.64	4.02	6.23	1.13	0	14.63	0.56	0.28	0.28
3.76	0	1	0	0	0	0	0	69.72	228	27	58.4	H	1	S	L	0.84	0.84	1.4	0.56	1.95	0.64	4.02	6.23	1.13	0	14.63	0.56	0.28	0.28
3.2	1	1	0	1	0	0	0	57.92	228	27	58.4	H	1	S	L	0.84	0.84	1.4	0.56	1.95	0.64	4.02	6.23	1.13	0	14.63	0.56	0.28	0.28
3.18	0	1	0	0	0	0	0	54.44	228	27	58.4	H	1	S	L	0.84	0.84	1.4	0.56	1.95	0.64	4.02	6.23	1.13	0	14.63	0.56	0.28	0.28
3.14	0	0	0	0	0	0	0	61.81	228	27	58.4	H	1	S	L	0.84	0.84	1.4	0.56	1.95	0.64	4.02	6.23	1.13	0	14.63	0.56	0.28	0.28
3.31	1	0	NA	0	NA	0	0	52.22	228	27	58.4	H	1	S	L	0.84	0.84	1.4	0.56	1.95	0.64	4.02	6.23	1.13	0	14.63	0.56	0.28	0.28
3.06	0	0	0	0	0	0	0	52.36	228	27	58.4	H	1	S	L	0.84	0.84	1.4	0.56	1.95	0.64	4.02	6.23	1.13	0	14.63	0.56	0.28	0.28
3.09	1	0	0	0	0	0	0	65.42	228	27	58.4	H	1	S	L	0.84	0.84	1.4	0.56	1.95	0.64	4.02	6.23	1.13	0	14.63	0.56	0.28	0.28
3.87	1	0	0	0	0	0	0	69.44	228	27	58.4	H	1	S	L	0.84	0.84	1.4	0.56	1.95	0.64	4.02	6.23	1.13	0	14.63	0.56	0.28	0.28
3	1	0	NA	0	NA	0	0	45.56	228	27	58.4	H	1	S	L	0.84	0.84	1.4	0.56	1.95	0.64	4.02	6.23	1.13	0	14.63	0.56	0.28	0.28
2.29	0	0	0	0	0	0	0	70.56	228	27	58.4	H	1	S	L	0.84	0.84	1.4	0.56	1.95	0.64	4.02	6.23	1.13	0	14.63	0.56	0.28	0.28
2.29	0	1	0	0	0	0	0	31.25	228	27	58.4	H	1	S	L	0.84	0.84	1.4	0.56	1.95	0.64	4.02	6.23	1.13	0	14.63	0.56	0.28	0.28
2.53	1	1	0	1	0	0	0	56.94	228	27	58.4	H	1	S	L	0.84	0.84	1.4	0.56	1.95	0.64	4.02	6.23	1.13	0	14.63	0.56	0.28	0.28
2.75	0	0	0	0	0	0	0	60.56	228	27	58.4	H	1	S	L	0.84	0.84	1.4	0.56	1.95	0.64	4.02	6.23	1.13	0	14.63	0.56	0.28	0.28
2.75	0	0	0	0	0	0	0	35.14	228	27	58.4	H	1	S	L	0.84	0.84	1.4	0.56	1.95	0.64	4.02	6.23	1.13	0	14.63	0.56	0.28	0.28
3.23	1	1	1	1	1	1	1	58.33	228	27	58.4	H	1	S	L	0.84	0.84	1.4	0.56	1.95	0.64	4.02	6.23	1.13	0	14.63	0.56	0.28	0.28
NA	0	0	0	0	0	0	0	48.89	228	27	58.4	H	1	S	L	0.84	0.84	1.4	0.56	1.95	0.64	4.02	6.23	1.13	0	14.63	0.56	0.28	0.28
3.65	0	0	0	0	0	0	0	38.19	228	27	58.4	H	1	S	L	0.84	0.84	1.4	0.56	1.95	0.64	4.02	6.23	1.13	0	14.63	0.56	0.28	0.28
3.65	1	0	0	0	0	0	0	74.03	228	27	58.4	H	1	S	L	0.84	0.84	1.4	0.56	1.95	0.64	4.02	6.23	1.13	0	14.63	0.56	0.28	0.28
3.6	0	0	0	0	0	0	0	67.36	228	27	58.4	H	1	S	L	0.84	0.84	1.4	0.56	1.95	0.64	4.02	6.23	1.13	0	14.63	0.56	0.28	0.28
3.59	0	1	1	0	0	1	0	66.67	228	27	58.4	H	1	S	L	0.84	0.84	1.4	0.56	1.95	0.64	4.02	6.23	1.13	0	14.63	0.56	0.28	0.28
2.3	1	1	1	1	1	1	1	42.08	228	27	58.4	H	1	S	L	0.84	0.84	1.4	0.56	1.95	0.64	4.02	6.23	1.13	0	14.63	0.56	0.28	0.28
3.5	1	0	0	0	0	0	0	69.86	228	27	58.4	H	1	S	L	0.84	0.84	1.4	0.56	1.95	0.64	4.02	6.23	1.13	0	14.63	0.56	0.28	0.28
2.4	0	1	0	0	0	0	0	NA	228	27	58.4	H	1	S	L	0.84	0.84	1.4	0.56	1.95	0.64	4.02	6.23	1.13	0	14.63	0.56	0.28	0.28
3.26	0	0	0	0	0	0	0	41.11	228	27	58.4	H	1	S	L	0.84	0.84	1.4	0.56	1.95	0.64	4.02	6.23	1.13	0	14.63	0.56	0.28	0.28
3.26	1	0	0	0	0	0	0	64.72	228	27	58.4	H	1	S	L	0.84	0.84	1.4	0.56	1.95	0.64	4.02	6.23	1.13	0	14.63	0.56	0.28	0.28
2.51	1	0	0	0	0	0	0	68.19	228	27	58.4	H	1	S	L	0.84	0.84	1.4	0.56	1.95	0.64	4.02	6.23	1.13	0	14.63	0.56	0.28	0.28
2.8	1	0	0	0	0	0	0	75.83	228	27	58.4	H	1	S	L	0.84	0.84	1.4	0.56	1.95	0.64	4.02	6.23	1.13	0	14.63	0.56	0.28	0.28
3.38	0	0	0	0	0	0	0	53.75	228	27	58.4	H	1	S	L	0.84	0.84	1.4	0.56	1.95	0.64	4.02	6.23	1.13	0	14.63	0.56	0.28	0.28
3.38	1	0	0	0	0	0	0	59.44	228	27	58.4	H	1	S	L	0.84	0.84	1.4	0.56	1.95	0.64	4.02	6.23	1.13	0	14.63	0.56	0.28	0.28
3.37	0	0	NA	0	0	0	0	62.64	228	27	58.4	H	1	S	L	0.84	0.84	1.4	0.56	1.95	0.64	4.02	6.23	1.13	0	14.63	0.56	0.28	0.28
2.89	1	0	NA	0	NA	0	0	40.14	228	27	58.4	H	1	S	L	0.84	0.84	1.4	0.56	1.95	0.64	4.02	6.23	1.13	0	14.63	0.56	0.28	0.28
2.83	0	1	1	0	0	1	0	50	228	27	58.4	H	1	S	L	0.84	0.84	1.4	0.56	1.95	0.64	4.02	6.23	1.13	0	14.63	0.56	0.28	0.28
3.48	0	0	0	0	0	0	0	69.72	228	27	58.4	H	1	S	L	0.84	0.84	1.4	0.56	1.95	0.64	4.02	6.23	1.13	0	14.63	0.56	0.28	0.28
3.13	1	0	NA	0	NA	0	0	74.31	228	27	58.4	H	1	S	L	0.84	0.84	1.4	0.56	1.95	0.64	4.02	6.23	1.13	0	14.63	0.56	0.28	0.28
3.13	0	0	NA	0	0	0	0	NA	228	27	58.4	H	1	S	L	0.84	0.84	1.4	0.56	1.95	0.64	4.02	6.23	1.13	0	14.63	0.56	0.28	0.28
3.79	0	1	0	0	0	0	0	53.89	228	27	58.4	H	1	S	L	0.84	0.84	1.4	0.56	1.95	0.64	4.02	6.23	1.13	0	14.63	0.56	0.28	0.28
3.61	1	0	0	0	0	0	0	40	228	27	58.4	H	1	S	L	0.84	0.84	1.4	0.56	1.95	0.64	4.02	6.23	1.13	0	14.63	0.56	0.28	0.28
3.61	1	0	0	0	0	0	0	72.22	228	27	58.4	H	1	S	L	0.84	0.84	1.4	0.56	1.95	0.64	4.02	6.23	1.13	0	14.63	0.56	0.28	0.28
3.01	0	0	0	0	0	0	0	64.72	228	27	58.4	H	1	S	L	0.84	0.84	1.4	0.56	1.95	0.64	4.02	6.23	1.13	0	14.63	0.56	0.28	0.28
3.6	0	1	1	0	0	1	0	71.11	228	27	58.4	H	1	S	L	0.84	0.84	1.4	0.56	1.95	0.64	4.02	6.23	1.13	0	14.63	0.56	0.28	0.28
3.55	0	0	0	0	0	0	0	73.19	228	27	58.4	H	1	S	L	0.84	0.84	1.4	0.56	1.95	0.64	4.02	6.23	1.13	0	14.63	0.56	0.28	0.28
3.42	0	0	0	0	0	0	0	64.44	228	27	58.4	H	1	S	L	0.84	0.84	1.4	0.56	1.95	0.64	4.02	6.23	1.13	0	14.63	0.56	0.28	0.28
3.31	0	0	0	0	0	0	0	59.72	228	27	58.4	H	1	S	L	0.84	0.84	1.4	0.56	1.95	0.64	4.02	6.23	1.13	0	14.63	0.56	0.28	0.28
3.89	0	0	NA	0	0	0	0	72.5	228	27	58.4	H	1	S	L	0.84	0.84	1.4	0.56	1.95	0.64	4.02	6.23	1.13	0	14.63	0.56	0.28	0.28
3.7	0	0	NA	0	0	0	0	80.28	228	27	58.4	H	1	S	L	0.84	0.84	1.4	0.56	1.95	0.64	4.02	6.23	1.13	0	14.63	0.56	0.28	0.28
3.51	0	0	NA	0	0	0	0	54.03	228	27	58.4	H	1	S	L	0.84	0.84	1.4	0.56	1.95	0.64	4.02	6.23	1.13	0	14.63	0.56	0.28	0.28
3.73	0	0	NA	0	0	0	0	60	228	27	58.4	H	1	S	L	0.84	0.84	1.4	0.56	1.95	0.64	4.02	6.23	1.13	0	14.63	0.56	0.28	0.28
3.77	0	0	0	0	0	0	0	85.56	228	27	58.4	H	1	S	L	0.84	0.84	1.4	0.56	1.95	0.64	4.02	6.23	1.13	0	14.63	0.56	0.28	0.28
3.45	0	0	0	0	0	0	0	78.19	228	27	58.4	H	1	S	L	0.84	0.84	1.4	0.56	1.95	0.64	4.02	6.23	1.13	0	14.63	0.56	0.28	0.28
2.7	0	0	0	0	0	0	0	62.5	228	27	58.4	H	1	S	L	0.84	0.84	1.4	0.56	1.95	0.64	4.02	6.23	1.13	0	14.63	0.56	0.28	0.28
3.04	1	0	NA	0	NA	0	0	60.42	228	27	58.4	H	1	S	L	0.84	0.84	1.4	0.56	1.95	0.64	4.02	6.23	1.13	0	14.63	0.56	0.28	0.28
3.72	0	0	0	0	0	0	0	70.69	228	27	58.4	H	1	S	L	0.84	0.84	1.4	0.56	1.95	0.64	4.02	6.23	1.13	0	14.63	0.56	0.28	0.28
3.41	1	0	NA	0	NA	0	0	50.69	228	27	58.4	H	1	S	L	0.84	0.84	1.4	0.56	1.95	0.64	4.02	6.23	1.13	0	14.63	0.56	0.28	0.28
3.86	0	0	NA	0	0	0	0	70.69	228	27	58.4	H	1	S	L	0.84	0.84	1.4	0.56	1.95	0.64	4.02	6.23	1.13	0	14.63	0.56	0.28	0.28
3.56	0	0	0	0	0	0	0	70.69	228	27	58.4	H	1	S	L	0.84	0.84	1.4	0.56	1.95	0.64	4.02	6.23	1.13	0	14.63	0.56	0.28	0.28
3.71	0	1	0	0	0	0	0	62.22	228	27	58.4	H	1	S	L	0.84	0.84	1.4	0.56	1.95	0.64	4.02	6.23	1.13	0	14.63	0.56	0.28	0.28
2.74	1	0	0	0	0	0	0	68.06	228	27	58.4	H	1	S	L	0.84	0.84	1.4	0.56	1.95	0.64	4.02	6.23	1.13	0	14.63	0.56	0.28	0.28
3.5	0	0	NA	0	0	0	0	60.97	228	27	58.4	H	1	S	L	0.84	0.84	1.4	0.56	1.95	0.64	4.02	6.23	1.13	0	14.63	0.56	0.28	0.28
NA	0	0	NA	0	0	0	0	74.31	228	27	58.4	H	1	S	L	0.84	0.84	1.4	0.56	1.95	0.64	4.02	6.23	1.13	0	14.63	0.56	0.28	0.28
NA	1	0	0	0	0	0	0	75.28	228	27	58.4	H	1	S	L	0.84	0.84	1.4	0.56	1.95	0.64	4.02	6.23	1.13	0	14.63	0.56	0.28	0.28
3.51	0	0	0	0	0	0	0	65.69	228	27	58.4	H	1	S	L	0.84	0.84	1.4	0.56	1.95	0.64	4.02	6.23	1.13	0	14.63	0.56	0.28	0.28
3.66	1	0	NA	0	NA	0	0	59.86	228	27	58.4	H	1	S	L	0.84	0.84	1.4	0.56	1.95	0.64	4.02	6.23	1.13	0	14.63	0.56	0.28	0.28
3.14	0	0	0	0	0	0	0	58.19	228	27	58.4	H	1	S	L	0.84	0.84	1.4	0.56	1.95	0.64	4.02	6.23	1.13	0	14.63	0.56	0.28	0.28
3.34	1	0	NA	0	NA	0	0	70.69	228	27	58.4	H	1	S	L	0.84	0.84	1.4	0.56	1.95	0.64	4.02	6.23	1.13	0	14.63	0.56	0.28	0.28
3.47	1	0	0	0	0	0	0	71.11	228	27	58.4	H	1	S	L	0.84	0.84	1.4	0.56	1.95	0.64	4.02	6.23	1.13	0	14.63	0.56	0.28	0.28
3.47	0	0	NA	0	0	0	0	42.78	228	27	58.4	H	1	S	L	0.84	0.84	1.4	0.56	1.95	0.64	4.02	6.23	1.13	0	14.63	0.56	0.28	0.28
3.23	1	0	0	0	0	0	0	55	228	27	58.4	H	1	S	L	0.84	0.84	1.4	0.56	1.95	0.64	4.02	6.23	1.13	0	14.63	0.56	0.28	0.28
3.34	0	1	0	0	0	0	0	56.39	228	27	58.4	H	1	S	L	0.84	0.84	1.4	0.56	1.95	0.64	4.02	6.23	1.13	0	14.63	0.56	0.28	0.28
2.86	0	1	1	0	0	1	0	70.75	223	12	60.5	H	1	T	L	2.67	2.72	2.69	0	0	0	14.07	2.52	1.7	0	5.09	0	1.66	0.34
3.42	1	1	1	1	1	1	1	74.5	223	12	60.5	H	1	T	L	2.67	2.72	2.69	0	0	0	14.07	2.52	1.7	0	5.09	0	1.66	0.34
2.71	1	1	0	1	0	0	0	55.5	223	12	60.5	H	1	T	L	2.67	2.72	2.69	0	0	0	14.07	2.52	1.7	0	5.09	0	1.66	0.34
3.53	1	0	0	0	0	0	0	75	223	12	60.5	H	1	T	L	2.67	2.72	2.69	0	0	0	14.07	2.52	1.7	0	5.09	0	1.66	0.34
2.35	1	0	0	0	0	0	0	62	223	12	60.5	H	1	T	L	2.67	2.72	2.69	0	0	0	14.07	2.52	1.7	0	5.09	0	1.66	0.34
2.96	0	0	0	0	0	0	0	35.25	223	12	60.5	H	1	T	L	2.67	2.72	2.69	0	0	0	14.07	2.52	1.7	0	5.09	0	1.66	0.34
2.85	0	0	0	0	0	0	0	59	223	12	60.5	H	1	T	L	2.67	2.72	2.69	0	0	0	14.07	2.52	1.7	0	5.09	0	1.66	0.34
3.05	1	0	0	0	0	0	0	80	223	12	60.5	H	1	T	L	2.67	2.72	2.69	0	0	0	14.07	2.52	1.7	0	5.09	0	1.66	0.34
3.19	1	0	0	0	0	0	0	71.5	223	12	60.5	H	1	T	L	2.67	2.72	2.69	0	0	0	14.07	2.52	1.7	0	5.09	0	1.66	0.34
3.86	1	1	0	1	0	0	0	81.5	223	12	60.5	H	1	T	L	2.67	2.72	2.69	0	0	0	14.07	2.52	1.7	0	5.09	0	1.66	0.34
3.4	0	1	0	0	0	0	0	38	223	12	60.5	H	1	T	L	2.67	2.72	2.69	0	0	0	14.07	2.52	1.7	0	5.09	0	1.66	0.34
3.29	0	0	0	0	0	0	0	52.75	223	12	60.5	H	1	T	L	2.67	2.72	2.69	0	0	0	14.07	2.52	1.7	0	5.09	0	1.66	0.34
3.75	1	0	0	0	0	0	0	59.25	223	12	60.5	H	1	T	L	2.67	2.72	2.69	0	0	0	14.07	2.52	1.7	0	5.09	0	1.66	0.34
2.48	0	0	0	0	0	0	0	44.75	223	12	60.5	H	1	T	L	2.67	2.72	2.69	0	0	0	14.07	2.52	1.7	0	5.09	0	1.66	0.34
3.37	0	0	1	0	0	0	0	40.25	223	12	60.5	H	1	T	L	2.67	2.72	2.69	0	0	0	14.07	2.52	1.7	0	5.09	0	1.66	0.34
3.21	1	0	NA	0	NA	0	0	69.25	223	12	60.5	H	1	T	L	2.67	2.72	2.69	0	0	0	14.07	2.52	1.7	0	5.09	0	1.66	0.34
3.43	0	0	0	0	0	0	0	75.5	223	12	60.5	H	1	T	L	2.67	2.72	2.69	0	0	0	14.07	2.52	1.7	0	5.09	0	1.66	0.34
3.45	1	0	0	0	0	0	0	78.25	223	12	60.5	H	1	T	L	2.67	2.72	2.69	0	0	0	14.07	2.52	1.7	0	5.09	0	1.66	0.34
2.81	1	1	1	1	1	1	1	72.5	223	12	60.5	H	1	T	L	2.67	2.72	2.69	0	0	0	14.07	2.52	1.7	0	5.09	0	1.66	0.34
2.47	0	0	0	0	0	0	0	51.5	223	12	60.5	H	1	T	L	2.67	2.72	2.69	0	0	0	14.07	2.52	1.7	0	5.09	0	1.66	0.34
2.75	0	1	0	0	0	0	0	63.75	223	12	60.5	H	1	T	L	2.67	2.72	2.69	0	0	0	14.07	2.52	1.7	0	5.09	0	1.66	0.34
2.59	1	1	0	1	0	0	0	68.25	223	12	60.5	H	1	T	L	2.67	2.72	2.69	0	0	0	14.07	2.52	1.7	0	5.09	0	1.66	0.34
NA	0	0	0	0	0	0	0	44	223	12	60.5	H	1	T	L	2.67	2.72	2.69	0	0	0	14.07	2.52	1.7	0	5.09	0	1.66	0.34
3.72	1	0	NA	0	NA	0	0	64.5	223	12	60.5	H	1	T	L	2.67	2.72	2.69	0	0	0	14.07	2.52	1.7	0	5.09	0	1.66	0.34
3.49	0	0	0	0	0	0	0	70	223	12	60.5	H	1	T	L	2.67	2.72	2.69	0	0	0	14.07	2.52	1.7	0	5.09	0	1.66	0.34
2.53	1	0	0	0	0	0	0	43.25	223	12	60.5	H	1	T	L	2.67	2.72	2.69	0	0	0	14.07	2.52	1.7	0	5.09	0	1.66	0.34
3.97	1	0	0	0	0	0	0	81.75	223	12	60.5	H	1	T	L	2.67	2.72	2.69	0	0	0	14.07	2.52	1.7	0	5.09	0	1.66	0.34
3.82	0	0	0	0	0	0	0	84	223	12	60.5	H	1	T	L	2.67	2.72	2.69	0	0	0	14.07	2.52	1.7	0	5.09	0	1.66	0.34
3.11	0	0	0	0	0	0	0	78.5	223	12	60.5	H	1	T	L	2.67	2.72	2.69	0	0	0	14.07	2.52	1.7	0	5.09	0	1.66	0.34
2.77	0	1	0	0	0	0	0	49.25	223	12	60.5	H	1	T	L	2.67	2.72	2.69	0	0	0	14.07	2.52	1.7	0	5.09	0	1.66	0.34
3.38	0	0	0	0	0	0	0	59.25	223	12	60.5	H	1	T	L	2.67	2.72	2.69	0	0	0	14.07	2.52	1.7	0	5.09	0	1.66	0.34
3.23	1	1	1	1	1	1	1	64.25	223	12	60.5	H	1	T	L	2.67	2.72	2.69	0	0	0	14.07	2.52	1.7	0	5.09	0	1.66	0.34
3.79	1	0	0	0	0	0	0	79.75	223	12	60.5	H	1	T	L	2.67	2.72	2.69	0	0	0	14.07	2.52	1.7	0	5.09	0	1.66	0.34
2.53	0	0	0	0	0	0	0	61.25	223	12	60.5	H	1	T	L	2.67	2.72	2.69	0	0	0	14.07	2.52	1.7	0	5.09	0	1.66	0.34
2.38	0	1	0	0	0	0	0	66.5	223	12	60.5	H	1	T	L	2.67	2.72	2.69	0	0	0	14.07	2.52	1.7	0	5.09	0	1.66	0.34
3.09	1	0	0	0	0	0	0	76	223	12	60.5	H	1	T	L	2.67	2.72	2.69	0	0	0	14.07	2.52	1.7	0	5.09	0	1.66	0.34
3.17	1	0	0	0	0	0	0	80.25	223	12	60.5	H	1	T	L	2.67	2.72	2.69	0	0	0	14.07	2.52	1.7	0	5.09	0	1.66	0.34
3.5	1	0	0	0	0	0	0	56.25	223	12	60.5	H	1	T	L	2.67	2.72	2.69	0	0	0	14.07	2.52	1.7	0	5.09	0	1.66	0.34
NA	0	0	0	0	0	0	0	34.5	223	12	60.5	H	1	T	L	2.67	2.72	2.69	0	0	0	14.07	2.52	1.7	0	5.09	0	1.66	0.34
3.46	0	0	0	0	0	0	0	69.75	223	12	60.5	H	1	T	L	2.67	2.72	2.69	0	0	0	14.07	2.52	1.7	0	5.09	0	1.66	0.34
3.46	0	0	0	0	0	0	0	71	223	12	60.5	H	1	T	L	2.67	2.72	2.69	0	0	0	14.07	2.52	1.7	0	5.09	0	1.66	0.34
3.39	0	0	0	0	0	0	0	80.75	223	12	60.5	H	1	T	L	2.67	2.72	2.69	0	0	0	14.07	2.52	1.7	0	5.09	0	1.66	0.34
3.67	1	0	1	0	1	0	0	69	223	12	60.5	H	1	T	L	2.67	2.72	2.69	0	0	0	14.07	2.52	1.7	0	5.09	0	1.66	0.34
3.37	1	0	0	0	0	0	0	77	223	12	60.5	H	1	T	L	2.67	2.72	2.69	0	0	0	14.07	2.52	1.7	0	5.09	0	1.66	0.34
3.44	0	0	0	0	0	0	0	77.25	223	12	60.5	H	1	T	L	2.67	2.72	2.69	0	0	0	14.07	2.52	1.7	0	5.09	0	1.66	0.34
2.28	0	1	0	0	0	0	0	50.75	223	12	60.5	H	1	T	L	2.67	2.72	2.69	0	0	0	14.07	2.52	1.7	0	5.09	0	1.66	0.34
2.24	1	0	0	0	0	0	0	43	223	12	60.5	H	1	T	L	2.67	2.72	2.69	0	0	0	14.07	2.52	1.7	0	5.09	0	1.66	0.34
2.8	1	0	0	0	0	0	0	52.25	223	12	60.5	H	1	T	L	2.67	2.72	2.69	0	0	0	14.07	2.52	1.7	0	5.09	0	1.66	0.34
2.23	0	1	1	0	0	1	0	55	223	12	60.5	H	1	T	L	2.67	2.72	2.69	0	0	0	14.07	2.52	1.7	0	5.09	0	1.66	0.34
3.42	1	0	0	0	0	0	0	61.75	223	12	60.5	H	1	T	L	2.67	2.72	2.69	0	0	0	14.07	2.52	1.7	0	5.09	0	1.66	0.34
3.44	1	0	NA	0	NA	0	0	61.75	223	12	60.5	H	1	T	L	2.67	2.72	2.69	0	0	0	14.07	2.52	1.7	0	5.09	0	1.66	0.34
NA	1	0	0	0	0	0	0	80	223	12	60.5	H	1	T	L	2.67	2.72	2.69	0	0	0	14.07	2.52	1.7	0	5.09	0	1.66	0.34
4	0	0	0	0	0	0	0	81.5	223	12	60.5	H	1	T	L	2.67	2.72	2.69	0	0	0	14.07	2.52	1.7	0	5.09	0	1.66	0.34
3.59	1	0	0	0	0	0	0	75.75	223	12	60.5	H	1	T	L	2.67	2.72	2.69	0	0	0	14.07	2.52	1.7	0	5.09	0	1.66	0.34
2.78	0	0	0	0	0	0	0	70	223	12	60.5	H	1	T	L	2.67	2.72	2.69	0	0	0	14.07	2.52	1.7	0	5.09	0	1.66	0.34
3.7	0	0	0	0	0	0	0	86.25	223	12	60.5	H	1	T	L	2.67	2.72	2.69	0	0	0	14.07	2.52	1.7	0	5.09	0	1.66	0.34
3.14	1	0	0	0	0	0	0	78.75	223	12	60.5	H	1	T	L	2.67	2.72	2.69	0	0	0	14.07	2.52	1.7	0	5.09	0	1.66	0.34
3.8	1	0	0	0	0	0	0	79.25	223	12	60.5	H	1	T	L	2.67	2.72	2.69	0	0	0	14.07	2.52	1.7	0	5.09	0	1.66	0.34
3.45	1	0	0	0	0	0	0	70.25	223	12	60.5	H	1	T	L	2.67	2.72	2.69	0	0	0	14.07	2.52	1.7	0	5.09	0	1.66	0.34
3.43	0	0	0	0	0	0	0	75	223	12	60.5	H	1	T	L	2.67	2.72	2.69	0	0	0	14.07	2.52	1.7	0	5.09	0	1.66	0.34
2.39	0	1	1	0	0	1	0	34.75	223	12	60.5	H	1	T	L	2.67	2.72	2.69	0	0	0	14.07	2.52	1.7	0	5.09	0	1.66	0.34
3.1	1	0	0	0	0	0	0	61	223	12	60.5	H	1	T	L	2.67	2.72	2.69	0	0	0	14.07	2.52	1.7	0	5.09	0	1.66	0.34
2.79	1	0	0	0	0	0	0	83.25	223	12	60.5	H	1	T	L	2.67	2.72	2.69	0	0	0	14.07	2.52	1.7	0	5.09	0	1.66	0.34
2.78	1	0	0	0	0	0	0	63	223	12	60.5	H	1	T	L	2.67	2.72	2.69	0	0	0	14.07	2.52	1.7	0	5.09	0	1.66	0.34
4	1	0	0	0	0	0	0	84.5	223	12	60.5	H	1	T	L	2.67	2.72	2.69	0	0	0	14.07	2.52	1.7	0	5.09	0	1.66	0.34
3.09	1	0	0	0	0	0	0	68.5	223	12	60.5	H	1	T	L	2.67	2.72	2.69	0	0	0	14.07	2.52	1.7	0	5.09	0	1.66	0.34
2.63	0	0	0	0	0	0	0	64.25	223	12	60.5	H	1	T	L	2.67	2.72	2.69	0	0	0	14.07	2.52	1.7	0	5.09	0	1.66	0.34
3.33	0	0	0	0	0	0	0	72	223	12	60.5	H	1	T	L	2.67	2.72	2.69	0	0	0	14.07	2.52	1.7	0	5.09	0	1.66	0.34
3.05	1	0	0	0	0	0	0	45.75	223	12	60.5	H	1	T	L	2.67	2.72	2.69	0	0	0	14.07	2.52	1.7	0	5.09	0	1.66	0.34
3.75	0	0	1	0	0	0	0	74.25	223	12	60.5	H	1	T	L	2.67	2.72	2.69	0	0	0	14.07	2.52	1.7	0	5.09	0	1.66	0.34
2.7	1	0	0	0	0	0	0	56.25	223	12	60.5	H	1	T	L	2.67	2.72	2.69	0	0	0	14.07	2.52	1.7	0	5.09	0	1.66	0.34
2.13	1	1	0	1	0	0	0	39	223	12	60.5	H	1	T	L	2.67	2.72	2.69	0	0	0	14.07	2.52	1.7	0	5.09	0	1.66	0.34
3.51	0	1	0	0	0	0	0	72.75	223	12	60.5	H	1	T	L	2.67	2.72	2.69	0	0	0	14.07	2.52	1.7	0	5.09	0	1.66	0.34
3.83	0	0	0	0	0	0	0	76.5	223	12	60.5	H	1	T	L	2.67	2.72	2.69	0	0	0	14.07	2.52	1.7	0	5.09	0	1.66	0.34
3.39	0	0	0	0	0	0	0	67.5	223	12	60.5	H	1	T	L	2.67	2.72	2.69	0	0	0	14.07	2.52	1.7	0	5.09	0	1.66	0.34
2.98	0	0	0	0	0	0	0	74.75	223	12	60.5	H	1	T	L	2.67	2.72	2.69	0	0	0	14.07	2.52	1.7	0	5.09	0	1.66	0.34
NA	0	0	0	0	0	0	0	62.5	223	12	60.5	H	1	T	L	2.67	2.72	2.69	0	0	0	14.07	2.52	1.7	0	5.09	0	1.66	0.34
3.7	0	1	1	0	0	1	0	49.25	223	12	60.5	H	1	T	L	2.67	2.72	2.69	0	0	0	14.07	2.52	1.7	0	5.09	0	1.66	0.34
3.5	1	0	0	0	0	0	0	86.5	223	12	60.5	H	1	T	L	2.67	2.72	2.69	0	0	0	14.07	2.52	1.7	0	5.09	0	1.66	0.34
3.29	0	0	0	0	0	0	0	60.75	223	12	60.5	H	1	T	L	2.67	2.72	2.69	0	0	0	14.07	2.52	1.7	0	5.09	0	1.66	0.34
2.92	0	0	0	0	0	0	0	56	223	12	60.5	H	1	T	L	2.67	2.72	2.69	0	0	0	14.07	2.52	1.7	0	5.09	0	1.66	0.34
2.86	0	0	0	0	0	0	0	65.75	223	12	60.5	H	1	T	L	2.67	2.72	2.69	0	0	0	14.07	2.52	1.7	0	5.09	0	1.66	0.34
2.42	0	1	1	0	0	1	0	48.75	223	12	60.5	H	1	T	L	2.67	2.72	2.69	0	0	0	14.07	2.52	1.7	0	5.09	0	1.66	0.34
3.13	1	0	0	0	0	0	0	51.25	223	12	60.5	H	1	T	L	2.67	2.72	2.69	0	0	0	14.07	2.52	1.7	0	5.09	0	1.66	0.34
3.51	0	1	0	0	0	0	0	79.5	223	12	60.5	H	1	T	L	2.67	2.72	2.69	0	0	0	14.07	2.52	1.7	0	5.09	0	1.66	0.34
2.63	1	0	0	0	0	0	0	50.25	223	12	60.5	H	1	T	L	2.67	2.72	2.69	0	0	0	14.07	2.52	1.7	0	5.09	0	1.66	0.34
3.93	0	0	NA	0	0	0	0	72	223	12	60.5	H	1	T	L	2.67	2.72	2.69	0	0	0	14.07	2.52	1.7	0	5.09	0	1.66	0.34
3.85	1	0	0	0	0	0	0	87.75	223	12	60.5	H	1	T	L	2.67	2.72	2.69	0	0	0	14.07	2.52	1.7	0	5.09	0	1.66	0.34
3.8	0	0	0	0	0	0	0	70.5	223	12	60.5	H	1	T	L	2.67	2.72	2.69	0	0	0	14.07	2.52	1.7	0	5.09	0	1.66	0.34
2.85	0	0	0	0	0	0	0	55	223	12	60.5	H	1	T	L	2.67	2.72	2.69	0	0	0	14.07	2.52	1.7	0	5.09	0	1.66	0.34
3.36	1	0	0	0	0	0	0	76.5	223	12	60.5	H	1	T	L	2.67	2.72	2.69	0	0	0	14.07	2.52	1.7	0	5.09	0	1.66	0.34
2.63	1	0	0	0	0	0	0	56.25	223	12	60.5	H	1	T	L	2.67	2.72	2.69	0	0	0	14.07	2.52	1.7	0	5.09	0	1.66	0.34
3.14	1	0	0	0	0	0	0	72.5	223	12	60.5	H	1	T	L	2.67	2.72	2.69	0	0	0	14.07	2.52	1.7	0	5.09	0	1.66	0.34
3.23	0	1	0	0	0	0	0	66.5	223	12	60.5	H	1	T	L	2.67	2.72	2.69	0	0	0	14.07	2.52	1.7	0	5.09	0	1.66	0.34
3.4	0	0	0	0	0	0	0	66.25	223	12	60.5	H	1	T	L	2.67	2.72	2.69	0	0	0	14.07	2.52	1.7	0	5.09	0	1.66	0.34
2.28	0	0	0	0	0	0	0	43.5	223	12	60.5	H	1	T	L	2.67	2.72	2.69	0	0	0	14.07	2.52	1.7	0	5.09	0	1.66	0.34
1.98	1	1	0	1	0	0	0	36.25	223	12	60.5	H	1	T	L	2.67	2.72	2.69	0	0	0	14.07	2.52	1.7	0	5.09	0	1.66	0.34
3.1	0	0	0	0	0	0	0	86	223	12	60.5	H	1	T	L	2.67	2.72	2.69	0	0	0	14.07	2.52	1.7	0	5.09	0	1.66	0.34
2.92	1	0	0	0	0	0	0	64.25	223	12	60.5	H	1	T	L	2.67	2.72	2.69	0	0	0	14.07	2.52	1.7	0	5.09	0	1.66	0.34
3.54	1	0	0	0	0	0	0	56.75	223	12	60.5	H	1	T	L	2.67	2.72	2.69	0	0	0	14.07	2.52	1.7	0	5.09	0	1.66	0.34
2.98	1	0	0	0	0	0	0	67.25	223	12	60.5	H	1	T	L	2.67	2.72	2.69	0	0	0	14.07	2.52	1.7	0	5.09	0	1.66	0.34
1.95	0	0	0	0	0	0	0	24.25	223	12	60.5	H	1	T	L	2.67	2.72	2.69	0	0	0	14.07	2.52	1.7	0	5.09	0	1.66	0.34
3.02	1	0	0	0	0	0	0	56.75	223	12	60.5	H	1	T	L	2.67	2.72	2.69	0	0	0	14.07	2.52	1.7	0	5.09	0	1.66	0.34
2.4	0	0	NA	0	0	0	0	44.25	223	12	60.5	H	1	T	L	2.67	2.72	2.69	0	0	0	14.07	2.52	1.7	0	5.09	0	1.66	0.34
3.56	0	0	0	0	0	0	0	80.5	223	12	60.5	H	1	T	L	2.67	2.72	2.69	0	0	0	14.07	2.52	1.7	0	5.09	0	1.66	0.34
3	0	0	0	0	0	0	0	59.5	223	12	60.5	H	1	T	L	2.67	2.72	2.69	0	0	0	14.07	2.52	1.7	0	5.09	0	1.66	0.34
3.16	0	0	0	0	0	0	0	68.5	223	12	60.5	H	1	T	L	2.67	2.72	2.69	0	0	0	14.07	2.52	1.7	0	5.09	0	1.66	0.34
3.07	1	0	0	0	0	0	0	69.75	223	12	60.5	H	1	T	L	2.67	2.72	2.69	0	0	0	14.07	2.52	1.7	0	5.09	0	1.66	0.34
2.97	1	0	0	0	0	0	0	74	223	12	60.5	H	1	T	L	2.67	2.72	2.69	0	0	0	14.07	2.52	1.7	0	5.09	0	1.66	0.34
3.47	1	0	0	0	0	0	0	78.25	223	12	60.5	H	1	T	L	2.67	2.72	2.69	0	0	0	14.07	2.52	1.7	0	5.09	0	1.66	0.34
3.41	1	1	1	1	1	1	1	68	223	12	60.5	H	1	T	L	2.67	2.72	2.69	0	0	0	14.07	2.52	1.7	0	5.09	0	1.66	0.34
3.47	0	1	1	0	0	1	0	81.25	223	12	60.5	H	1	T	L	2.67	2.72	2.69	0	0	0	14.07	2.52	1.7	0	5.09	0	1.66	0.34
2.64	1	0	0	0	0	0	0	77.25	223	12	60.5	H	1	T	L	2.67	2.72	2.69	0	0	0	14.07	2.52	1.7	0	5.09	0	1.66	0.34
2.43	0	1	1	0	0	1	0	17.75	223	12	60.5	H	1	T	L	2.67	2.72	2.69	0	0	0	14.07	2.52	1.7	0	5.09	0	1.66	0.34
3.55	1	0	0	0	0	0	0	73.75	223	12	60.5	H	1	T	L	2.67	2.72	2.69	0	0	0	14.07	2.52	1.7	0	5.09	0	1.66	0.34
2.7	0	1	1	0	0	1	0	50	223	12	60.5	H	1	T	L	2.67	2.72	2.69	0	0	0	14.07	2.52	1.7	0	5.09	0	1.66	0.34
3.47	1	0	0	0	0	0	0	58	223	12	60.5	H	1	T	L	2.67	2.72	2.69	0	0	0	14.07	2.52	1.7	0	5.09	0	1.66	0.34
NA	0	0	NA	0	0	0	0	76.5	223	12	60.5	H	1	T	L	2.67	2.72	2.69	0	0	0	14.07	2.52	1.7	0	5.09	0	1.66	0.34
3.46	1	0	0	0	0	0	0	81	223	12	60.5	H	1	T	L	2.67	2.72	2.69	0	0	0	14.07	2.52	1.7	0	5.09	0	1.66	0.34
2.89	1	1	1	1	1	1	1	53.25	223	12	60.5	H	1	T	L	2.67	2.72	2.69	0	0	0	14.07	2.52	1.7	0	5.09	0	1.66	0.34
2.75	0	1	0	0	0	0	0	53.75	223	12	60.5	H	1	T	L	2.67	2.72	2.69	0	0	0	14.07	2.52	1.7	0	5.09	0	1.66	0.34
3.51	1	0	0	0	0	0	0	55.5	223	12	60.5	H	1	T	L	2.67	2.72	2.69	0	0	0	14.07	2.52	1.7	0	5.09	0	1.66	0.34
3.43	0	0	0	0	0	0	0	62	223	12	60.5	H	1	T	L	2.67	2.72	2.69	0	0	0	14.07	2.52	1.7	0	5.09	0	1.66	0.34
3.29	1	0	0	0	0	0	0	81.5	223	12	60.5	H	1	T	L	2.67	2.72	2.69	0	0	0	14.07	2.52	1.7	0	5.09	0	1.66	0.34
3.43	1	0	NA	0	NA	0	0	67.25	223	12	60.5	H	1	T	L	2.67	2.72	2.69	0	0	0	14.07	2.52	1.7	0	5.09	0	1.66	0.34
3.6	1	1	1	1	1	1	1	85.25	223	12	60.5	H	1	T	L	2.67	2.72	2.69	0	0	0	14.07	2.52	1.7	0	5.09	0	1.66	0.34
4	0	0	0	0	0	0	0	83.75	223	12	60.5	H	1	T	L	2.67	2.72	2.69	0	0	0	14.07	2.52	1.7	0	5.09	0	1.66	0.34
2.76	0	0	0	0	0	0	0	69.25	223	12	60.5	H	1	T	L	2.67	2.72	2.69	0	0	0	14.07	2.52	1.7	0	5.09	0	1.66	0.34
3.1	1	0	0	0	0	0	0	77	223	12	60.5	H	1	T	L	2.67	2.72	2.69	0	0	0	14.07	2.52	1.7	0	5.09	0	1.66	0.34
3.5	0	1	0	0	0	0	0	77	223	12	60.5	H	1	T	L	2.67	2.72	2.69	0	0	0	14.07	2.52	1.7	0	5.09	0	1.66	0.34
3.14	0	0	0	0	0	0	0	63.25	223	12	60.5	H	1	T	L	2.67	2.72	2.69	0	0	0	14.07	2.52	1.7	0	5.09	0	1.66	0.34
2.95	1	0	NA	0	NA	0	0	71.5	223	12	60.5	H	1	T	L	2.67	2.72	2.69	0	0	0	14.07	2.52	1.7	0	5.09	0	1.66	0.34
2.92	1	0	0	0	0	0	0	33.75	223	12	60.5	H	1	T	L	2.67	2.72	2.69	0	0	0	14.07	2.52	1.7	0	5.09	0	1.66	0.34
3.42	0	1	0	0	0	0	0	83	223	12	60.5	H	1	T	L	2.67	2.72	2.69	0	0	0	14.07	2.52	1.7	0	5.09	0	1.66	0.34
2.67	0	0	0	0	0	0	0	52.75	223	12	60.5	H	1	T	L	2.67	2.72	2.69	0	0	0	14.07	2.52	1.7	0	5.09	0	1.66	0.34
3.1	0	1	1	0	0	1	0	46.5	223	12	60.5	H	1	T	L	2.67	2.72	2.69	0	0	0	14.07	2.52	1.7	0	5.09	0	1.66	0.34
NA	1	0	NA	0	NA	0	0	78.75	223	12	60.5	H	1	T	L	2.67	2.72	2.69	0	0	0	14.07	2.52	1.7	0	5.09	0	1.66	0.34
2.59	1	0	1	0	1	0	0	31.25	223	12	60.5	H	1	T	L	2.67	2.72	2.69	0	0	0	14.07	2.52	1.7	0	5.09	0	1.66	0.34
3.18	1	0	0	0	0	0	0	41.25	223	12	60.5	H	1	T	L	2.67	2.72	2.69	0	0	0	14.07	2.52	1.7	0	5.09	0	1.66	0.34
4	0	0	0	0	0	0	0	84.25	223	12	60.5	H	1	T	L	2.67	2.72	2.69	0	0	0	14.07	2.52	1.7	0	5.09	0	1.66	0.34
2.77	1	0	0	0	0	0	0	65.5	223	12	60.5	H	1	T	L	2.67	2.72	2.69	0	0	0	14.07	2.52	1.7	0	5.09	0	1.66	0.34
3.1	0	0	0	0	0	0	0	57.75	223	12	60.5	H	1	T	L	2.67	2.72	2.69	0	0	0	14.07	2.52	1.7	0	5.09	0	1.66	0.34
3.72	0	0	0	0	0	0	0	77.5	223	12	60.5	H	1	T	L	2.67	2.72	2.69	0	0	0	14.07	2.52	1.7	0	5.09	0	1.66	0.34
3.57	0	0	0	0	0	0	0	80	223	12	60.5	H	1	T	L	2.67	2.72	2.69	0	0	0	14.07	2.52	1.7	0	5.09	0	1.66	0.34
2.9	0	0	0	0	0	0	0	39.5	223	12	60.5	H	1	T	L	2.67	2.72	2.69	0	0	0	14.07	2.52	1.7	0	5.09	0	1.66	0.34
3.67	1	0	0	0	0	0	0	83	223	12	60.5	H	1	T	L	2.67	2.72	2.69	0	0	0	14.07	2.52	1.7	0	5.09	0	1.66	0.34
3.5	1	0	0	0	0	0	0	67	223	12	60.5	H	1	T	L	2.67	2.72	2.69	0	0	0	14.07	2.52	1.7	0	5.09	0	1.66	0.34
3.83	0	1	0	0	0	0	0	82.25	223	12	60.5	H	1	T	L	2.67	2.72	2.69	0	0	0	14.07	2.52	1.7	0	5.09	0	1.66	0.34
3.18	0	0	0	0	0	0	0	80.5	223	12	60.5	H	1	T	L	2.67	2.72	2.69	0	0	0	14.07	2.52	1.7	0	5.09	0	1.66	0.34
3.17	0	0	0	0	0	0	0	NA	223	12	60.5	H	1	T	L	2.67	2.72	2.69	0	0	0	14.07	2.52	1.7	0	5.09	0	1.66	0.34
3.01	1	0	0	0	0	0	0	78.25	223	12	60.5	H	1	T	L	2.67	2.72	2.69	0	0	0	14.07	2.52	1.7	0	5.09	0	1.66	0.34
2.9	0	1	0	0	0	0	0	69	223	12	60.5	H	1	T	L	2.67	2.72	2.69	0	0	0	14.07	2.52	1.7	0	5.09	0	1.66	0.34
2.69	1	0	0	0	0	0	0	59.75	223	12	60.5	H	1	T	L	2.67	2.72	2.69	0	0	0	14.07	2.52	1.7	0	5.09	0	1.66	0.34
2.75	1	0	0	0	0	0	0	65.25	223	12	60.5	H	1	T	L	2.67	2.72	2.69	0	0	0	14.07	2.52	1.7	0	5.09	0	1.66	0.34
3.58	0	1	0	0	0	0	0	68	223	12	60.5	H	1	T	L	2.67	2.72	2.69	0	0	0	14.07	2.52	1.7	0	5.09	0	1.66	0.34
3.62	0	0	0	0	0	0	0	53.25	223	12	60.5	H	1	T	L	2.67	2.72	2.69	0	0	0	14.07	2.52	1.7	0	5.09	0	1.66	0.34
3.59	1	0	0	0	0	0	0	78.25	223	12	60.5	H	1	T	L	2.67	2.72	2.69	0	0	0	14.07	2.52	1.7	0	5.09	0	1.66	0.34
3.63	0	0	0	0	0	0	0	82.75	223	12	60.5	H	1	T	L	2.67	2.72	2.69	0	0	0	14.07	2.52	1.7	0	5.09	0	1.66	0.34
3.61	0	0	0	0	0	0	0	80.75	223	12	60.5	H	1	T	L	2.67	2.72	2.69	0	0	0	14.07	2.52	1.7	0	5.09	0	1.66	0.34
3.33	0	0	0	0	0	0	0	71.5	223	12	60.5	H	1	T	L	2.67	2.72	2.69	0	0	0	14.07	2.52	1.7	0	5.09	0	1.66	0.34
3.15	0	0	0	0	0	0	0	52.5	223	12	60.5	H	1	T	L	2.67	2.72	2.69	0	0	0	14.07	2.52	1.7	0	5.09	0	1.66	0.34
NA	0	0	0	0	0	0	0	47.25	223	12	60.5	H	1	T	L	2.67	2.72	2.69	0	0	0	14.07	2.52	1.7	0	5.09	0	1.66	0.34
3.13	1	1	0	1	0	0	0	47.25	223	12	60.5	H	1	T	L	2.67	2.72	2.69	0	0	0	14.07	2.52	1.7	0	5.09	0	1.66	0.34
3.07	0	0	0	0	0	0	0	50.75	223	12	60.5	H	1	T	L	2.67	2.72	2.69	0	0	0	14.07	2.52	1.7	0	5.09	0	1.66	0.34
3.67	0	0	0	0	0	0	0	71.5	223	12	60.5	H	1	T	L	2.67	2.72	2.69	0	0	0	14.07	2.52	1.7	0	5.09	0	1.66	0.34
3.37	1	1	NA	1	NA	NA	NA	77	223	12	60.5	H	1	T	L	2.67	2.72	2.69	0	0	0	14.07	2.52	1.7	0	5.09	0	1.66	0.34
2	1	0	0	0	0	0	0	78.5	223	12	60.5	H	1	T	L	2.67	2.72	2.69	0	0	0	14.07	2.52	1.7	0	5.09	0	1.66	0.34
2.83	1	1	0	1	0	0	0	56.5	223	12	60.5	H	1	T	L	2.67	2.72	2.69	0	0	0	14.07	2.52	1.7	0	5.09	0	1.66	0.34
2.93	1	1	0	1	0	0	0	77.5	223	12	60.5	H	1	T	L	2.67	2.72	2.69	0	0	0	14.07	2.52	1.7	0	5.09	0	1.66	0.34
2.38	0	0	0	0	0	0	0	48.25	223	12	60.5	H	1	T	L	2.67	2.72	2.69	0	0	0	14.07	2.52	1.7	0	5.09	0	1.66	0.34
2.7	0	0	0	0	0	0	0	68.5	223	12	60.5	H	1	T	L	2.67	2.72	2.69	0	0	0	14.07	2.52	1.7	0	5.09	0	1.66	0.34
3.2	1	1	1	1	1	1	1	68.75	223	12	60.5	H	1	T	L	2.67	2.72	2.69	0	0	0	14.07	2.52	1.7	0	5.09	0	1.66	0.34
3.68	0	0	0	0	0	0	0	80.5	223	12	60.5	H	1	T	L	2.67	2.72	2.69	0	0	0	14.07	2.52	1.7	0	5.09	0	1.66	0.34
2.76	1	0	0	0	0	0	0	43.25	223	12	60.5	H	1	T	L	2.67	2.72	2.69	0	0	0	14.07	2.52	1.7	0	5.09	0	1.66	0.34
2.7	1	0	0	0	0	0	0	44	223	12	60.5	H	1	T	L	2.67	2.72	2.69	0	0	0	14.07	2.52	1.7	0	5.09	0	1.66	0.34
3.1	1	0	0	0	0	0	0	43.75	223	12	60.5	H	1	T	L	2.67	2.72	2.69	0	0	0	14.07	2.52	1.7	0	5.09	0	1.66	0.34
2.73	0	0	0	0	0	0	0	64	223	12	60.5	H	1	T	L	2.67	2.72	2.69	0	0	0	14.07	2.52	1.7	0	5.09	0	1.66	0.34
3.17	1	1	1	1	1	1	1	77.25	223	12	60.5	H	1	T	L	2.67	2.72	2.69	0	0	0	14.07	2.52	1.7	0	5.09	0	1.66	0.34
2.83	1	0	NA	0	NA	0	0	81.5	223	12	60.5	H	1	T	L	2.67	2.72	2.69	0	0	0	14.07	2.52	1.7	0	5.09	0	1.66	0.34
3.38	0	0	NA	0	0	0	0	73	223	12	60.5	H	1	T	L	2.67	2.72	2.69	0	0	0	14.07	2.52	1.7	0	5.09	0	1.66	0.34
3.8	1	1	1	1	1	1	1	83.25	223	12	60.5	H	1	T	L	2.67	2.72	2.69	0	0	0	14.07	2.52	1.7	0	5.09	0	1.66	0.34
3.5	0	0	0	0	0	0	0	81	223	12	60.5	H	1	T	L	2.67	2.72	2.69	0	0	0	14.07	2.52	1.7	0	5.09	0	1.66	0.34
2.17	0	1	1	0	0	1	0	17.25	223	12	60.5	H	1	T	L	2.67	2.72	2.69	0	0	0	14.07	2.52	1.7	0	5.09	0	1.66	0.34
2.84	0	0	0	0	0	0	0	73	223	12	60.5	H	1	T	L	2.67	2.72	2.69	0	0	0	14.07	2.52	1.7	0	5.09	0	1.66	0.34
2.56	1	0	0	0	0	0	0	70	223	12	60.5	H	1	T	L	2.67	2.72	2.69	0	0	0	14.07	2.52	1.7	0	5.09	0	1.66	0.34
3.25	0	0	0	0	0	0	0	64.75	223	12	60.5	H	1	T	L	2.67	2.72	2.69	0	0	0	14.07	2.52	1.7	0	5.09	0	1.66	0.34
2.9	0	0	0	0	0	0	0	59.75	223	12	60.5	H	1	T	L	2.67	2.72	2.69	0	0	0	14.07	2.52	1.7	0	5.09	0	1.66	0.34
3.69	0	0	0	0	0	0	0	73	223	12	60.5	H	1	T	L	2.67	2.72	2.69	0	0	0	14.07	2.52	1.7	0	5.09	0	1.66	0.34
4	0	0	NA	0	0	0	0	43.75	223	12	60.5	H	1	T	L	2.67	2.72	2.69	0	0	0	14.07	2.52	1.7	0	5.09	0	1.66	0.34
2.14	1	0	NA	0	NA	0	0	59.5	223	12	60.5	H	1	T	L	2.67	2.72	2.69	0	0	0	14.07	2.52	1.7	0	5.09	0	1.66	0.34
3.02	0	0	0	0	0	0	0	73.25	223	12	60.5	H	1	T	L	2.67	2.72	2.69	0	0	0	14.07	2.52	1.7	0	5.09	0	1.66	0.34
3.82	0	0	0	0	0	0	0	71.75	223	12	60.5	H	1	T	L	2.67	2.72	2.69	0	0	0	14.07	2.52	1.7	0	5.09	0	1.66	0.34
3.05	0	0	0	0	0	0	0	64.5	223	12	60.5	H	1	T	L	2.67	2.72	2.69	0	0	0	14.07	2.52	1.7	0	5.09	0	1.66	0.34
3.24	0	0	0	0	0	0	0	76	223	12	60.5	H	1	T	L	2.67	2.72	2.69	0	0	0	14.07	2.52	1.7	0	5.09	0	1.66	0.34
3.09	1	0	NA	0	NA	0	0	71.5	223	12	60.5	H	1	T	L	2.67	2.72	2.69	0	0	0	14.07	2.52	1.7	0	5.09	0	1.66	0.34
2.25	0	0	NA	0	0	0	0	39	223	12	60.5	H	1	T	L	2.67	2.72	2.69	0	0	0	14.07	2.52	1.7	0	5.09	0	1.66	0.34
NA	0	0	0	0	0	0	0	89.25	223	12	60.5	H	1	T	L	2.67	2.72	2.69	0	0	0	14.07	2.52	1.7	0	5.09	0	1.66	0.34
3.65	1	0	NA	0	NA	0	0	80.5	223	12	60.5	H	1	T	L	2.67	2.72	2.69	0	0	0	14.07	2.52	1.7	0	5.09	0	1.66	0.34
2.98	0	0	0	0	0	0	0	55.75	223	12	60.5	H	1	T	L	2.67	2.72	2.69	0	0	0	14.07	2.52	1.7	0	5.09	0	1.66	0.34
3.06	0	0	0	0	0	0	0	71	223	12	60.5	H	1	T	L	2.67	2.72	2.69	0	0	0	14.07	2.52	1.7	0	5.09	0	1.66	0.34
3.68	0	0	0	0	0	0	0	65	223	12	60.5	H	1	T	L	2.67	2.72	2.69	0	0	0	14.07	2.52	1.7	0	5.09	0	1.66	0.34
3.26	1	1	1	1	1	1	1	53.5	223	12	60.5	H	1	T	L	2.67	2.72	2.69	0	0	0	14.07	2.52	1.7	0	5.09	0	1.66	0.34
3.38	0	0	0	0	0	0	0	65.75	223	12	60.5	H	1	T	L	2.67	2.72	2.69	0	0	0	14.07	2.52	1.7	0	5.09	0	1.66	0.34
3.05	1	0	0	0	0	0	0	60.75	223	12	60.5	H	1	T	L	2.67	2.72	2.69	0	0	0	14.07	2.52	1.7	0	5.09	0	1.66	0.34
3.04	0	0	NA	0	0	0	0	43.75	223	12	60.5	H	1	T	L	2.67	2.72	2.69	0	0	0	14.07	2.52	1.7	0	5.09	0	1.66	0.34
3.44	1	0	0	0	0	0	0	76.5	223	12	60.5	H	1	T	L	2.67	2.72	2.69	0	0	0	14.07	2.52	1.7	0	5.09	0	1.66	0.34
3.74	1	0	0	0	0	0	0	76.25	223	12	60.5	H	1	T	L	2.67	2.72	2.69	0	0	0	14.07	2.52	1.7	0	5.09	0	1.66	0.34
2.64	1	0	0	0	0	0	0	53.75	223	12	60.5	H	1	T	L	2.67	2.72	2.69	0	0	0	14.07	2.52	1.7	0	5.09	0	1.66	0.34
3.41	0	0	0	0	0	0	0	73	223	12	60.5	H	1	T	L	2.67	2.72	2.69	0	0	0	14.07	2.52	1.7	0	5.09	0	1.66	0.34
3.72	0	0	0	0	0	0	0	72	223	12	60.5	H	1	T	L	2.67	2.72	2.69	0	0	0	14.07	2.52	1.7	0	5.09	0	1.66	0.34
3.43	1	0	NA	0	NA	0	0	46.5	223	12	60.5	H	1	T	L	2.67	2.72	2.69	0	0	0	14.07	2.52	1.7	0	5.09	0	1.66	0.34
3.33	0	0	NA	0	0	0	0	70.75	223	12	60.5	H	1	T	L	2.67	2.72	2.69	0	0	0	14.07	2.52	1.7	0	5.09	0	1.66	0.34
2.64	0	0	0	0	0	0	0	59.25	223	12	60.5	H	1	T	L	2.67	2.72	2.69	0	0	0	14.07	2.52	1.7	0	5.09	0	1.66	0.34
2.65	1	0	0	0	0	0	0	47.25	223	12	60.5	H	1	T	L	2.67	2.72	2.69	0	0	0	14.07	2.52	1.7	0	5.09	0	1.66	0.34
3.93	1	0	0	0	0	0	0	93	223	12	60.5	H	1	T	L	2.67	2.72	2.69	0	0	0	14.07	2.52	1.7	0	5.09	0	1.66	0.34
2.79	0	0	0	0	0	0	0	50.5	223	12	60.5	H	1	T	L	2.67	2.72	2.69	0	0	0	14.07	2.52	1.7	0	5.09	0	1.66	0.34
2.41	1	1	1	1	1	1	1	44.5	223	12	60.5	H	1	T	L	2.67	2.72	2.69	0	0	0	14.07	2.52	1.7	0	5.09	0	1.66	0.34
2.65	0	0	0	0	0	0	0	74.5	223	12	60.5	H	1	T	L	2.67	2.72	2.69	0	0	0	14.07	2.52	1.7	0	5.09	0	1.66	0.34
2.84	1	0	0	0	0	0	0	55.25	223	12	60.5	H	1	T	L	2.67	2.72	2.69	0	0	0	14.07	2.52	1.7	0	5.09	0	1.66	0.34
3.8	1	0	0	0	0	0	0	84.25	223	12	60.5	H	1	T	L	2.67	2.72	2.69	0	0	0	14.07	2.52	1.7	0	5.09	0	1.66	0.34
2.91	0	1	1	0	0	1	0	52.5	223	12	60.5	H	1	T	L	2.67	2.72	2.69	0	0	0	14.07	2.52	1.7	0	5.09	0	1.66	0.34
3.36	1	0	0	0	0	0	0	62	223	12	60.5	H	1	T	L	2.67	2.72	2.69	0	0	0	14.07	2.52	1.7	0	5.09	0	1.66	0.34
3.63	1	0	0	0	0	0	0	77.5	223	12	60.5	H	1	T	L	2.67	2.72	2.69	0	0	0	14.07	2.52	1.7	0	5.09	0	1.66	0.34
3.17	1	0	0	0	0	0	0	74.5	223	12	60.5	H	1	T	L	2.67	2.72	2.69	0	0	0	14.07	2.52	1.7	0	5.09	0	1.66	0.34
3.64	1	0	0	0	0	0	0	82	223	12	60.5	H	1	T	L	2.67	2.72	2.69	0	0	0	14.07	2.52	1.7	0	5.09	0	1.66	0.34
2.79	1	0	0	0	0	0	0	56.75	223	12	60.5	H	1	T	L	2.67	2.72	2.69	0	0	0	14.07	2.52	1.7	0	5.09	0	1.66	0.34
3.48	0	0	0	0	0	0	0	77	223	12	60.5	H	1	T	L	2.67	2.72	2.69	0	0	0	14.07	2.52	1.7	0	5.09	0	1.66	0.34
3.31	0	0	NA	0	0	0	0	69	223	12	60.5	H	1	T	L	2.67	2.72	2.69	0	0	0	14.07	2.52	1.7	0	5.09	0	1.66	0.34
3.02	0	0	0	0	0	0	0	57.5	223	12	60.5	H	1	T	L	2.67	2.72	2.69	0	0	0	14.07	2.52	1.7	0	5.09	0	1.66	0.34
2.86	0	0	0	0	0	0	0	70.5	223	12	60.5	H	1	T	L	2.67	2.72	2.69	0	0	0	14.07	2.52	1.7	0	5.09	0	1.66	0.34
2.48	0	0	0	0	0	0	0	56	223	12	60.5	H	1	T	L	2.67	2.72	2.69	0	0	0	14.07	2.52	1.7	0	5.09	0	1.66	0.34
3.33	0	0	NA	0	0	0	0	65.5	223	12	60.5	H	1	T	L	2.67	2.72	2.69	0	0	0	14.07	2.52	1.7	0	5.09	0	1.66	0.34
3.27	0	0	0	0	0	0	0	57	223	12	60.5	H	1	T	L	2.67	2.72	2.69	0	0	0	14.07	2.52	1.7	0	5.09	0	1.66	0.34
3.37	0	0	0	0	0	0	0	68.5	223	12	60.5	H	1	T	L	2.67	2.72	2.69	0	0	0	14.07	2.52	1.7	0	5.09	0	1.66	0.34
3.84	0	0	0	0	0	0	0	85.75	223	12	60.5	H	1	T	L	2.67	2.72	2.69	0	0	0	14.07	2.52	1.7	0	5.09	0	1.66	0.34
3.35	1	0	0	0	0	0	0	79.75	223	12	60.5	H	1	T	L	2.67	2.72	2.69	0	0	0	14.07	2.52	1.7	0	5.09	0	1.66	0.34
3.57	1	0	0	0	0	0	0	77	223	12	60.5	H	1	T	L	2.67	2.72	2.69	0	0	0	14.07	2.52	1.7	0	5.09	0	1.66	0.34
2.57	0	0	0	0	0	0	0	62.75	223	12	60.5	H	1	T	L	2.67	2.72	2.69	0	0	0	14.07	2.52	1.7	0	5.09	0	1.66	0.34
2.98	0	0	0	0	0	0	0	61	223	12	60.5	H	1	T	L	2.67	2.72	2.69	0	0	0	14.07	2.52	1.7	0	5.09	0	1.66	0.34
3.87	0	0	0	0	0	0	0	84	223	12	60.5	H	1	T	L	2.67	2.72	2.69	0	0	0	14.07	2.52	1.7	0	5.09	0	1.66	0.34
2.83	1	0	0	0	0	0	0	61.75	223	12	60.5	H	1	T	L	2.67	2.72	2.69	0	0	0	14.07	2.52	1.7	0	5.09	0	1.66	0.34
3.37	0	0	0	0	0	0	0	66.5	223	12	60.5	H	1	T	L	2.67	2.72	2.69	0	0	0	14.07	2.52	1.7	0	5.09	0	1.66	0.34
3.69	0	0	0	0	0	0	0	78.25	223	12	60.5	H	1	T	L	2.67	2.72	2.69	0	0	0	14.07	2.52	1.7	0	5.09	0	1.66	0.34
3.18	1	0	0	0	0	0	0	76.5	223	12	60.5	H	1	T	L	2.67	2.72	2.69	0	0	0	14.07	2.52	1.7	0	5.09	0	1.66	0.34
3.22	1	0	0	0	0	0	0	68.75	223	12	60.5	H	1	T	L	2.67	2.72	2.69	0	0	0	14.07	2.52	1.7	0	5.09	0	1.66	0.34
3.19	1	0	0	0	0	0	0	61.5	223	12	60.5	H	1	T	L	2.67	2.72	2.69	0	0	0	14.07	2.52	1.7	0	5.09	0	1.66	0.34
3.01	1	0	0	0	0	0	0	70.5	223	12	60.5	H	1	T	L	2.67	2.72	2.69	0	0	0	14.07	2.52	1.7	0	5.09	0	1.66	0.34
2.5	1	1	0	1	0	0	0	57.25	223	12	60.5	H	1	T	L	2.67	2.72	2.69	0	0	0	14.07	2.52	1.7	0	5.09	0	1.66	0.34
3.59	0	0	0	0	0	0	0	73	223	12	60.5	H	1	T	L	2.67	2.72	2.69	0	0	0	14.07	2.52	1.7	0	5.09	0	1.66	0.34
3.58	0	0	0	0	0	0	0	66	223	12	60.5	H	1	T	L	2.67	2.72	2.69	0	0	0	14.07	2.52	1.7	0	5.09	0	1.66	0.34
3.05	1	0	0	0	0	0	0	55.5	223	12	60.5	H	1	T	L	2.67	2.72	2.69	0	0	0	14.07	2.52	1.7	0	5.09	0	1.66	0.34
NA	0	0	0	0	0	0	0	84.5	223	12	60.5	H	1	T	L	2.67	2.72	2.69	0	0	0	14.07	2.52	1.7	0	5.09	0	1.66	0.34
2.59	0	1	1	0	0	1	0	64.5	223	12	60.5	H	1	T	L	2.67	2.72	2.69	0	0	0	14.07	2.52	1.7	0	5.09	0	1.66	0.34
3.38	0	0	0	0	0	0	0	64.25	223	12	60.5	H	1	T	L	2.67	2.72	2.69	0	0	0	14.07	2.52	1.7	0	5.09	0	1.66	0.34
3.33	0	0	0	0	0	0	0	63.25	223	12	60.5	H	1	T	L	2.67	2.72	2.69	0	0	0	14.07	2.52	1.7	0	5.09	0	1.66	0.34
2.75	1	0	0	0	0	0	0	64.25	223	12	60.5	H	1	T	L	2.67	2.72	2.69	0	0	0	14.07	2.52	1.7	0	5.09	0	1.66	0.34
2.69	0	0	0	0	0	0	0	60	223	12	60.5	H	1	T	L	2.67	2.72	2.69	0	0	0	14.07	2.52	1.7	0	5.09	0	1.66	0.34
3.13	1	1	1	1	1	1	1	82.5	223	12	60.5	H	1	T	L	2.67	2.72	2.69	0	0	0	14.07	2.52	1.7	0	5.09	0	1.66	0.34
3.02	1	0	0	0	0	0	0	68.75	223	12	60.5	H	1	T	L	2.67	2.72	2.69	0	0	0	14.07	2.52	1.7	0	5.09	0	1.66	0.34
3.28	0	1	0	0	0	0	0	68	223	12	60.5	H	1	T	L	2.67	2.72	2.69	0	0	0	14.07	2.52	1.7	0	5.09	0	1.66	0.34
2.77	0	0	0	0	0	0	0	58.75	223	12	60.5	H	1	T	L	2.67	2.72	2.69	0	0	0	14.07	2.52	1.7	0	5.09	0	1.66	0.34
2.86	1	0	0	0	0	0	0	47.5	223	12	60.5	H	1	T	L	2.67	2.72	2.69	0	0	0	14.07	2.52	1.7	0	5.09	0	1.66	0.34
3.6	0	0	0	0	0	0	0	73.5	223	12	60.5	H	1	T	L	2.67	2.72	2.69	0	0	0	14.07	2.52	1.7	0	5.09	0	1.66	0.34
2.64	0	0	0	0	0	0	0	52.25	223	12	60.5	H	1	T	L	2.67	2.72	2.69	0	0	0	14.07	2.52	1.7	0	5.09	0	1.66	0.34
3.26	0	0	0	0	0	0	0	72.5	223	12	60.5	H	1	T	L	2.67	2.72	2.69	0	0	0	14.07	2.52	1.7	0	5.09	0	1.66	0.34
2.81	1	0	0	0	0	0	0	55.5	223	12	60.5	H	1	T	L	2.67	2.72	2.69	0	0	0	14.07	2.52	1.7	0	5.09	0	1.66	0.34
2.64	0	1	1	0	0	1	0	51.25	223	12	60.5	H	1	T	L	2.67	2.72	2.69	0	0	0	14.07	2.52	1.7	0	5.09	0	1.66	0.34
3.6	0	0	0	0	0	0	0	84.75	223	12	60.5	H	1	T	L	2.67	2.72	2.69	0	0	0	14.07	2.52	1.7	0	5.09	0	1.66	0.34
2.55	1	0	0	0	0	0	0	79	223	12	60.5	H	1	T	L	2.67	2.72	2.69	0	0	0	14.07	2.52	1.7	0	5.09	0	1.66	0.34
3.77	0	0	0	0	0	0	0	82.75	223	12	60.5	H	1	T	L	2.67	2.72	2.69	0	0	0	14.07	2.52	1.7	0	5.09	0	1.66	0.34
2.91	0	0	0	0	0	0	0	65	223	12	60.5	H	1	T	L	2.67	2.72	2.69	0	0	0	14.07	2.52	1.7	0	5.09	0	1.66	0.34
3.39	1	0	0	0	0	0	0	61.5	223	12	60.5	H	1	T	L	2.67	2.72	2.69	0	0	0	14.07	2.52	1.7	0	5.09	0	1.66	0.34
3.81	1	0	0	0	0	0	0	88	223	12	60.5	H	1	T	L	2.67	2.72	2.69	0	0	0	14.07	2.52	1.7	0	5.09	0	1.66	0.34
NA	1	0	0	0	0	0	0	75	223	12	60.5	H	1	T	L	2.67	2.72	2.69	0	0	0	14.07	2.52	1.7	0	5.09	0	1.66	0.34
3.27	1	0	1	0	1	0	0	44.5	223	12	60.5	H	1	T	L	2.67	2.72	2.69	0	0	0	14.07	2.52	1.7	0	5.09	0	1.66	0.34
2.81	1	0	0	0	0	0	0	31.75	223	12	60.5	H	1	T	L	2.67	2.72	2.69	0	0	0	14.07	2.52	1.7	0	5.09	0	1.66	0.34
3.08	0	0	0	0	0	0	0	56.5	223	12	60.5	H	1	T	L	2.67	2.72	2.69	0	0	0	14.07	2.52	1.7	0	5.09	0	1.66	0.34
2.83	0	0	0	0	0	0	0	70.75	223	12	60.5	H	1	T	L	2.67	2.72	2.69	0	0	0	14.07	2.52	1.7	0	5.09	0	1.66	0.34
2.83	1	0	NA	0	NA	0	0	55.25	223	12	60.5	H	1	T	L	2.67	2.72	2.69	0	0	0	14.07	2.52	1.7	0	5.09	0	1.66	0.34
3.77	0	0	0	0	0	0	0	68.25	223	12	60.5	H	1	T	L	2.67	2.72	2.69	0	0	0	14.07	2.52	1.7	0	5.09	0	1.66	0.34
3.1	0	1	0	0	0	0	0	34.5	223	12	60.5	H	1	T	L	2.67	2.72	2.69	0	0	0	14.07	2.52	1.7	0	5.09	0	1.66	0.34
3.15	0	1	1	0	0	1	0	62.25	223	12	60.5	H	1	T	L	2.67	2.72	2.69	0	0	0	14.07	2.52	1.7	0	5.09	0	1.66	0.34
3.45	1	0	0	0	0	0	0	59.5	223	12	60.5	H	1	T	L	2.67	2.72	2.69	0	0	0	14.07	2.52	1.7	0	5.09	0	1.66	0.34
3.54	0	0	0	0	0	0	0	72.5	223	12	60.5	H	1	T	L	2.67	2.72	2.69	0	0	0	14.07	2.52	1.7	0	5.09	0	1.66	0.34
2.95	0	0	0	0	0	0	0	51.5	223	12	60.5	H	1	T	L	2.67	2.72	2.69	0	0	0	14.07	2.52	1.7	0	5.09	0	1.66	0.34
2.97	0	0	0	0	0	0	0	59	223	12	60.5	H	1	T	L	2.67	2.72	2.69	0	0	0	14.07	2.52	1.7	0	5.09	0	1.66	0.34
3.58	0	0	0	0	0	0	0	64.25	223	12	60.5	H	1	T	L	2.67	2.72	2.69	0	0	0	14.07	2.52	1.7	0	5.09	0	1.66	0.34
3.66	0	0	0	0	0	0	0	80	223	12	60.5	H	1	T	L	2.67	2.72	2.69	0	0	0	14.07	2.52	1.7	0	5.09	0	1.66	0.34
3.39	0	0	0	0	0	0	0	69.75	223	12	60.5	H	1	T	L	2.67	2.72	2.69	0	0	0	14.07	2.52	1.7	0	5.09	0	1.66	0.34
3.2	1	0	0	0	0	0	0	55.5	223	12	60.5	H	1	T	L	2.67	2.72	2.69	0	0	0	14.07	2.52	1.7	0	5.09	0	1.66	0.34
2.61	0	0	0	0	0	0	0	41.75	223	12	60.5	H	1	T	L	2.67	2.72	2.69	0	0	0	14.07	2.52	1.7	0	5.09	0	1.66	0.34
3.82	0	0	0	0	0	0	0	67	223	12	60.5	H	1	T	L	2.67	2.72	2.69	0	0	0	14.07	2.52	1.7	0	5.09	0	1.66	0.34
3.38	0	0	0	0	0	0	0	82.5	223	12	60.5	H	1	T	L	2.67	2.72	2.69	0	0	0	14.07	2.52	1.7	0	5.09	0	1.66	0.34
3.04	1	0	0	0	0	0	0	65.5	223	12	60.5	H	1	T	L	2.67	2.72	2.69	0	0	0	14.07	2.52	1.7	0	5.09	0	1.66	0.34
3.53	1	0	0	0	0	0	0	67.75	223	12	60.5	H	1	T	L	2.67	2.72	2.69	0	0	0	14.07	2.52	1.7	0	5.09	0	1.66	0.34
3.2	1	0	0	0	0	0	0	54	223	12	60.5	H	1	T	L	2.67	2.72	2.69	0	0	0	14.07	2.52	1.7	0	5.09	0	1.66	0.34
2.87	0	1	0	0	0	0	0	51.25	223	12	60.5	H	1	T	L	2.67	2.72	2.69	0	0	0	14.07	2.52	1.7	0	5.09	0	1.66	0.34
2.18	0	0	0	0	0	0	0	74.25	223	12	60.5	H	1	T	L	2.67	2.72	2.69	0	0	0	14.07	2.52	1.7	0	5.09	0	1.66	0.34
3.4	0	0	NA	0	0	0	0	57.25	223	12	60.5	H	1	T	L	2.67	2.72	2.69	0	0	0	14.07	2.52	1.7	0	5.09	0	1.66	0.34
3.56	0	0	NA	0	0	0	0	68.75	223	12	60.5	H	1	T	L	2.67	2.72	2.69	0	0	0	14.07	2.52	1.7	0	5.09	0	1.66	0.34
2.2	0	0	0	0	0	0	0	43.25	223	12	60.5	H	1	T	L	2.67	2.72	2.69	0	0	0	14.07	2.52	1.7	0	5.09	0	1.66	0.34
3.66	1	0	0	0	0	0	0	71.25	223	12	60.5	H	1	T	L	2.67	2.72	2.69	0	0	0	14.07	2.52	1.7	0	5.09	0	1.66	0.34
3.47	0	0	0	0	0	0	0	72.5	223	12	60.5	H	1	T	L	2.67	2.72	2.69	0	0	0	14.07	2.52	1.7	0	5.09	0	1.66	0.34
3.44	0	0	NA	0	0	0	0	58.5	223	12	60.5	H	1	T	L	2.67	2.72	2.69	0	0	0	14.07	2.52	1.7	0	5.09	0	1.66	0.34
3.48	0	0	0	0	0	0	0	76.5	223	12	60.5	H	1	T	L	2.67	2.72	2.69	0	0	0	14.07	2.52	1.7	0	5.09	0	1.66	0.34
3.44	0	0	0	0	0	0	0	56.25	223	12	60.5	H	1	T	L	2.67	2.72	2.69	0	0	0	14.07	2.52	1.7	0	5.09	0	1.66	0.34
3.32	0	1	0	0	0	0	0	53	223	12	60.5	H	1	T	L	2.67	2.72	2.69	0	0	0	14.07	2.52	1.7	0	5.09	0	1.66	0.34
3.81	1	0	0	0	0	0	0	76.75	223	12	60.5	H	1	T	L	2.67	2.72	2.69	0	0	0	14.07	2.52	1.7	0	5.09	0	1.66	0.34
3.05	1	0	NA	0	NA	0	0	63.25	223	12	60.5	H	1	T	L	2.67	2.72	2.69	0	0	0	14.07	2.52	1.7	0	5.09	0	1.66	0.34
3.21	1	0	0	0	0	0	0	79.75	223	12	60.5	H	1	T	L	2.67	2.72	2.69	0	0	0	14.07	2.52	1.7	0	5.09	0	1.66	0.34
3.29	1	0	0	0	0	0	0	71.5	223	12	60.5	H	1	T	L	2.67	2.72	2.69	0	0	0	14.07	2.52	1.7	0	5.09	0	1.66	0.34
2.78	0	0	0	0	0	0	0	61.5	223	12	60.5	H	1	T	L	2.67	2.72	2.69	0	0	0	14.07	2.52	1.7	0	5.09	0	1.66	0.34
2.24	1	1	NA	1	NA	NA	NA	38.25	223	12	60.5	H	1	T	L	2.67	2.72	2.69	0	0	0	14.07	2.52	1.7	0	5.09	0	1.66	0.34
3.15	1	0	0	0	0	0	0	53	223	12	60.5	H	1	T	L	2.67	2.72	2.69	0	0	0	14.07	2.52	1.7	0	5.09	0	1.66	0.34
2.95	0	0	0	0	0	0	0	54.75	223	12	60.5	H	1	T	L	2.67	2.72	2.69	0	0	0	14.07	2.52	1.7	0	5.09	0	1.66	0.34
2.76	0	0	0	0	0	0	0	59.25	223	12	60.5	H	1	T	L	2.67	2.72	2.69	0	0	0	14.07	2.52	1.7	0	5.09	0	1.66	0.34
3.67	0	0	0	0	0	0	0	79.25	223	12	60.5	H	1	T	L	2.67	2.72	2.69	0	0	0	14.07	2.52	1.7	0	5.09	0	1.66	0.34
3.73	1	0	1	0	1	0	0	85	223	12	60.5	H	1	T	L	2.67	2.72	2.69	0	0	0	14.07	2.52	1.7	0	5.09	0	1.66	0.34
2.34	1	0	0	0	0	0	0	50.75	223	12	60.5	H	1	T	L	2.67	2.72	2.69	0	0	0	14.07	2.52	1.7	0	5.09	0	1.66	0.34
3.54	0	0	0	0	0	0	0	62	223	12	60.5	H	1	T	L	2.67	2.72	2.69	0	0	0	14.07	2.52	1.7	0	5.09	0	1.66	0.34
2.27	0	0	0	0	0	0	0	50	223	12	60.5	H	1	T	L	2.67	2.72	2.69	0	0	0	14.07	2.52	1.7	0	5.09	0	1.66	0.34
3.13	1	0	NA	0	NA	0	0	31	223	12	60.5	H	1	T	L	2.67	2.72	2.69	0	0	0	14.07	2.52	1.7	0	5.09	0	1.66	0.34
3.57	1	0	0	0	0	0	0	79.25	223	12	60.5	H	1	T	L	2.67	2.72	2.69	0	0	0	14.07	2.52	1.7	0	5.09	0	1.66	0.34
3.16	0	0	NA	0	0	0	0	64	223	12	60.5	H	1	T	L	2.67	2.72	2.69	0	0	0	14.07	2.52	1.7	0	5.09	0	1.66	0.34
3.46	1	0	0	0	0	0	0	79.25	223	12	60.5	H	1	T	L	2.67	2.72	2.69	0	0	0	14.07	2.52	1.7	0	5.09	0	1.66	0.34
2.56	0	0	0	0	0	0	0	53	223	12	60.5	H	1	T	L	2.67	2.72	2.69	0	0	0	14.07	2.52	1.7	0	5.09	0	1.66	0.34
3.28	0	0	0	0	0	0	0	77.25	223	12	60.5	H	1	T	L	2.67	2.72	2.69	0	0	0	14.07	2.52	1.7	0	5.09	0	1.66	0.34
2.7	1	1	0	1	0	0	0	59.25	223	12	60.5	H	1	T	L	2.67	2.72	2.69	0	0	0	14.07	2.52	1.7	0	5.09	0	1.66	0.34
3.19	0	0	0	0	0	0	0	62.75	223	12	60.5	H	1	T	L	2.67	2.72	2.69	0	0	0	14.07	2.52	1.7	0	5.09	0	1.66	0.34
2.94	1	0	0	0	0	0	0	63.5	223	12	60.5	H	1	T	L	2.67	2.72	2.69	0	0	0	14.07	2.52	1.7	0	5.09	0	1.66	0.34
2.78	1	0	0	0	0	0	0	81.75	223	12	60.5	H	1	T	L	2.67	2.72	2.69	0	0	0	14.07	2.52	1.7	0	5.09	0	1.66	0.34
3.85	1	0	0	0	0	0	0	90.5	223	12	60.5	H	1	T	L	2.67	2.72	2.69	0	0	0	14.07	2.52	1.7	0	5.09	0	1.66	0.34
2.63	1	1	0	1	0	0	0	44	223	12	60.5	H	1	T	L	2.67	2.72	2.69	0	0	0	14.07	2.52	1.7	0	5.09	0	1.66	0.34
3.26	1	0	0	0	0	0	0	67.75	223	12	60.5	H	1	T	L	2.67	2.72	2.69	0	0	0	14.07	2.52	1.7	0	5.09	0	1.66	0.34
1.84	1	0	0	0	0	0	0	77.25	223	12	60.5	H	1	T	L	2.67	2.72	2.69	0	0	0	14.07	2.52	1.7	0	5.09	0	1.66	0.34
2	0	0	0	0	0	0	0	42	223	12	60.5	H	1	T	L	2.67	2.72	2.69	0	0	0	14.07	2.52	1.7	0	5.09	0	1.66	0.34
2.66	0	1	0	0	0	0	0	35.75	223	12	60.5	H	1	T	L	2.67	2.72	2.69	0	0	0	14.07	2.52	1.7	0	5.09	0	1.66	0.34
2.83	0	0	0	0	0	0	0	72.75	223	12	60.5	H	1	T	L	2.67	2.72	2.69	0	0	0	14.07	2.52	1.7	0	5.09	0	1.66	0.34
2.73	0	0	0	0	0	0	0	48.25	223	12	60.5	H	1	T	L	2.67	2.72	2.69	0	0	0	14.07	2.52	1.7	0	5.09	0	1.66	0.34
3.67	0	0	0	0	0	0	0	71.25	223	12	60.5	H	1	T	L	2.67	2.72	2.69	0	0	0	14.07	2.52	1.7	0	5.09	0	1.66	0.34
2.84	0	0	0	0	0	0	0	63	223	12	60.5	H	1	T	L	2.67	2.72	2.69	0	0	0	14.07	2.52	1.7	0	5.09	0	1.66	0.34
2.18	0	0	0	0	0	0	0	69.75	223	12	60.5	H	1	T	L	2.67	2.72	2.69	0	0	0	14.07	2.52	1.7	0	5.09	0	1.66	0.34
2.85	0	0	0	0	0	0	0	40.5	223	12	60.5	H	1	T	L	2.67	2.72	2.69	0	0	0	14.07	2.52	1.7	0	5.09	0	1.66	0.34
2.28	0	0	NA	0	0	0	0	52.5	223	12	60.5	H	1	T	L	2.67	2.72	2.69	0	0	0	14.07	2.52	1.7	0	5.09	0	1.66	0.34
3.67	1	0	0	0	0	0	0	70.25	223	12	60.5	H	1	T	L	2.67	2.72	2.69	0	0	0	14.07	2.52	1.7	0	5.09	0	1.66	0.34
2.67	0	0	0	0	0	0	0	62.5	223	12	60.5	H	1	T	L	2.67	2.72	2.69	0	0	0	14.07	2.52	1.7	0	5.09	0	1.66	0.34
2.82	1	0	NA	0	NA	0	0	62	223	12	60.5	H	1	T	L	2.67	2.72	2.69	0	0	0	14.07	2.52	1.7	0	5.09	0	1.66	0.34
3.41	0	0	0	0	0	0	0	75.75	223	12	60.5	H	1	T	L	2.67	2.72	2.69	0	0	0	14.07	2.52	1.7	0	5.09	0	1.66	0.34
3.11	1	0	0	0	0	0	0	51.25	223	12	60.5	H	1	T	L	2.67	2.72	2.69	0	0	0	14.07	2.52	1.7	0	5.09	0	1.66	0.34
2.87	1	0	0	0	0	0	0	75.5	223	12	60.5	H	1	T	L	2.67	2.72	2.69	0	0	0	14.07	2.52	1.7	0	5.09	0	1.66	0.34
3.4	0	1	0	0	0	0	0	71	223	12	60.5	H	1	T	L	2.67	2.72	2.69	0	0	0	14.07	2.52	1.7	0	5.09	0	1.66	0.34
3.79	0	0	0	0	0	0	0	81	223	12	60.5	H	1	T	L	2.67	2.72	2.69	0	0	0	14.07	2.52	1.7	0	5.09	0	1.66	0.34
3	1	0	0	0	0	0	0	55.5	223	12	60.5	H	1	T	L	2.67	2.72	2.69	0	0	0	14.07	2.52	1.7	0	5.09	0	1.66	0.34
2.19	1	0	0	0	0	0	0	51	223	12	60.5	H	1	T	L	2.67	2.72	2.69	0	0	0	14.07	2.52	1.7	0	5.09	0	1.66	0.34
2.79	0	0	0	0	0	0	0	58.25	223	12	60.5	H	1	T	L	2.67	2.72	2.69	0	0	0	14.07	2.52	1.7	0	5.09	0	1.66	0.34
3.81	1	0	0	0	0	0	0	77.25	223	12	60.5	H	1	T	L	2.67	2.72	2.69	0	0	0	14.07	2.52	1.7	0	5.09	0	1.66	0.34
3.27	0	0	0	0	0	0	0	47.5	223	12	60.5	H	1	T	L	2.67	2.72	2.69	0	0	0	14.07	2.52	1.7	0	5.09	0	1.66	0.34
2.64	0	1	0	0	0	0	0	56.75	223	12	60.5	H	1	T	L	2.67	2.72	2.69	0	0	0	14.07	2.52	1.7	0	5.09	0	1.66	0.34
3.54	0	0	NA	0	0	0	0	73.75	223	12	60.5	H	1	T	L	2.67	2.72	2.69	0	0	0	14.07	2.52	1.7	0	5.09	0	1.66	0.34
2.8	0	0	0	0	0	0	0	59.5	223	12	60.5	H	1	T	L	2.67	2.72	2.69	0	0	0	14.07	2.52	1.7	0	5.09	0	1.66	0.34
2.57	1	0	0	0	0	0	0	67	223	12	60.5	H	1	T	L	2.67	2.72	2.69	0	0	0	14.07	2.52	1.7	0	5.09	0	1.66	0.34
2.7	0	0	NA	0	0	0	0	54	223	12	60.5	H	1	T	L	2.67	2.72	2.69	0	0	0	14.07	2.52	1.7	0	5.09	0	1.66	0.34
2.87	0	1	1	0	0	1	0	76.75	223	12	60.5	H	1	T	L	2.67	2.72	2.69	0	0	0	14.07	2.52	1.7	0	5.09	0	1.66	0.34
2.89	1	0	0	0	0	0	0	62.5	223	12	60.5	H	1	T	L	2.67	2.72	2.69	0	0	0	14.07	2.52	1.7	0	5.09	0	1.66	0.34
3.34	0	0	NA	0	0	0	0	66	223	12	60.5	H	1	T	L	2.67	2.72	2.69	0	0	0	14.07	2.52	1.7	0	5.09	0	1.66	0.34
2.9	0	0	NA	0	0	0	0	63	223	12	60.5	H	1	T	L	2.67	2.72	2.69	0	0	0	14.07	2.52	1.7	0	5.09	0	1.66	0.34
2.95	0	0	0	0	0	0	0	47.25	223	12	60.5	H	1	T	L	2.67	2.72	2.69	0	0	0	14.07	2.52	1.7	0	5.09	0	1.66	0.34
3.61	0	0	0	0	0	0	0	65.75	223	12	60.5	H	1	T	L	2.67	2.72	2.69	0	0	0	14.07	2.52	1.7	0	5.09	0	1.66	0.34
2.32	0	0	0	0	0	0	0	67	223	12	60.5	H	1	T	L	2.67	2.72	2.69	0	0	0	14.07	2.52	1.7	0	5.09	0	1.66	0.34
3.65	1	0	NA	0	NA	0	0	75.25	223	12	60.5	H	1	T	L	2.67	2.72	2.69	0	0	0	14.07	2.52	1.7	0	5.09	0	1.66	0.34
3.93	0	0	0	0	0	0	0	85.25	223	12	60.5	H	1	T	L	2.67	2.72	2.69	0	0	0	14.07	2.52	1.7	0	5.09	0	1.66	0.34
2.07	0	0	0	0	0	0	0	44.25	223	12	60.5	H	1	T	L	2.67	2.72	2.69	0	0	0	14.07	2.52	1.7	0	5.09	0	1.66	0.34
NA	1	1	0	1	0	0	0	44.75	223	12	60.5	H	1	T	L	2.67	2.72	2.69	0	0	0	14.07	2.52	1.7	0	5.09	0	1.66	0.34
3.9	0	0	0	0	0	0	0	75.25	223	12	60.5	H	1	T	L	2.67	2.72	2.69	0	0	0	14.07	2.52	1.7	0	5.09	0	1.66	0.34
2.7	0	0	0	0	0	0	0	51.25	223	12	60.5	H	1	T	L	2.67	2.72	2.69	0	0	0	14.07	2.52	1.7	0	5.09	0	1.66	0.34
3.01	1	0	0	0	0	0	0	71	223	12	60.5	H	1	T	L	2.67	2.72	2.69	0	0	0	14.07	2.52	1.7	0	5.09	0	1.66	0.34
3.98	1	0	0	0	0	0	0	93.5	223	12	60.5	H	1	T	L	2.67	2.72	2.69	0	0	0	14.07	2.52	1.7	0	5.09	0	1.66	0.34
NA	0	0	NA	0	0	0	0	66	223	12	60.5	H	1	T	L	2.67	2.72	2.69	0	0	0	14.07	2.52	1.7	0	5.09	0	1.66	0.34
3.37	0	1	0	0	0	0	0	79.5	223	12	60.5	H	1	T	L	2.67	2.72	2.69	0	0	0	14.07	2.52	1.7	0	5.09	0	1.66	0.34
3.41	0	0	0	0	0	0	0	55.75	223	12	60.5	H	1	T	L	2.67	2.72	2.69	0	0	0	14.07	2.52	1.7	0	5.09	0	1.66	0.34
3.24	1	0	0	0	0	0	0	69.25	223	12	60.5	H	1	T	L	2.67	2.72	2.69	0	0	0	14.07	2.52	1.7	0	5.09	0	1.66	0.34
3.1	0	0	0	0	0	0	0	53	223	12	60.5	H	1	T	L	2.67	2.72	2.69	0	0	0	14.07	2.52	1.7	0	5.09	0	1.66	0.34
2.94	1	1	0	1	0	0	0	54.75	223	12	60.5	H	1	T	L	2.67	2.72	2.69	0	0	0	14.07	2.52	1.7	0	5.09	0	1.66	0.34
3.8	0	0	0	0	0	0	0	75.5	223	12	60.5	H	1	T	L	2.67	2.72	2.69	0	0	0	14.07	2.52	1.7	0	5.09	0	1.66	0.34
2.45	0	0	0	0	0	0	0	76	223	12	60.5	H	1	T	L	2.67	2.72	2.69	0	0	0	14.07	2.52	1.7	0	5.09	0	1.66	0.34
3.83	0	0	0	0	0	0	0	75.25	223	12	60.5	H	1	T	L	2.67	2.72	2.69	0	0	0	14.07	2.52	1.7	0	5.09	0	1.66	0.34
3.33	0	1	1	0	0	1	0	65.75	223	12	60.5	H	1	T	L	2.67	2.72	2.69	0	0	0	14.07	2.52	1.7	0	5.09	0	1.66	0.34
2.37	1	0	0	0	0	0	0	47.75	223	12	60.5	H	1	T	L	2.67	2.72	2.69	0	0	0	14.07	2.52	1.7	0	5.09	0	1.66	0.34
3.4	0	0	0	0	0	0	0	60.5	223	12	60.5	H	1	T	L	2.67	2.72	2.69	0	0	0	14.07	2.52	1.7	0	5.09	0	1.66	0.34
2.45	0	0	0	0	0	0	0	75	223	12	60.5	H	1	T	L	2.67	2.72	2.69	0	0	0	14.07	2.52	1.7	0	5.09	0	1.66	0.34
3.93	0	0	0	0	0	0	0	81.5	223	12	60.5	H	1	T	L	2.67	2.72	2.69	0	0	0	14.07	2.52	1.7	0	5.09	0	1.66	0.34
2.76	0	1	1	0	0	1	0	62.25	223	12	60.5	H	1	T	L	2.67	2.72	2.69	0	0	0	14.07	2.52	1.7	0	5.09	0	1.66	0.34
3.43	0	0	0	0	0	0	0	68.5	223	12	60.5	H	1	T	L	2.67	2.72	2.69	0	0	0	14.07	2.52	1.7	0	5.09	0	1.66	0.34
3.07	0	1	0	0	0	0	0	43.75	223	12	60.5	H	1	T	L	2.67	2.72	2.69	0	0	0	14.07	2.52	1.7	0	5.09	0	1.66	0.34
3.53	0	0	0	0	0	0	0	76.5	223	12	60.5	H	1	T	L	2.67	2.72	2.69	0	0	0	14.07	2.52	1.7	0	5.09	0	1.66	0.34
2.94	1	0	0	0	0	0	0	76.5	223	12	60.5	H	1	T	L	2.67	2.72	2.69	0	0	0	14.07	2.52	1.7	0	5.09	0	1.66	0.34
2.63	1	1	1	1	1	1	1	53.25	223	12	60.5	H	1	T	L	2.67	2.72	2.69	0	0	0	14.07	2.52	1.7	0	5.09	0	1.66	0.34
2.36	0	0	0	0	0	0	0	63	223	12	60.5	H	1	T	L	2.67	2.72	2.69	0	0	0	14.07	2.52	1.7	0	5.09	0	1.66	0.34
NA	0	0	0	0	0	0	0	75	223	12	60.5	H	1	T	L	2.67	2.72	2.69	0	0	0	14.07	2.52	1.7	0	5.09	0	1.66	0.34
3.81	0	0	0	0	0	0	0	68.75	223	12	60.5	H	1	T	L	2.67	2.72	2.69	0	0	0	14.07	2.52	1.7	0	5.09	0	1.66	0.34
3.16	1	0	0	0	0	0	0	71.25	223	12	60.5	H	1	T	L	2.67	2.72	2.69	0	0	0	14.07	2.52	1.7	0	5.09	0	1.66	0.34
3.72	1	0	0	0	0	0	0	71	223	12	60.5	H	1	T	L	2.67	2.72	2.69	0	0	0	14.07	2.52	1.7	0	5.09	0	1.66	0.34
3.06	0	0	0	0	0	0	0	65.5	223	12	60.5	H	1	T	L	2.67	2.72	2.69	0	0	0	14.07	2.52	1.7	0	5.09	0	1.66	0.34
3.43	0	0	0	0	0	0	0	65.25	223	12	60.5	H	1	T	L	2.67	2.72	2.69	0	0	0	14.07	2.52	1.7	0	5.09	0	1.66	0.34
3.65	1	0	0	0	0	0	0	78.75	223	12	60.5	H	1	T	L	2.67	2.72	2.69	0	0	0	14.07	2.52	1.7	0	5.09	0	1.66	0.34
2.52	1	0	0	0	0	0	0	63.5	223	12	60.5	H	1	T	L	2.67	2.72	2.69	0	0	0	14.07	2.52	1.7	0	5.09	0	1.66	0.34
3.53	1	1	0	1	0	0	0	76.25	223	12	60.5	H	1	T	L	2.67	2.72	2.69	0	0	0	14.07	2.52	1.7	0	5.09	0	1.66	0.34
3.1	1	1	1	1	1	1	1	47	223	12	60.5	H	1	T	L	2.67	2.72	2.69	0	0	0	14.07	2.52	1.7	0	5.09	0	1.66	0.34
3.05	0	0	0	0	0	0	0	67.5	223	12	60.5	H	1	T	L	2.67	2.72	2.69	0	0	0	14.07	2.52	1.7	0	5.09	0	1.66	0.34
2.81	0	1	0	0	0	0	0	67.5	223	12	60.5	H	1	T	L	2.67	2.72	2.69	0	0	0	14.07	2.52	1.7	0	5.09	0	1.66	0.34
3.43	0	0	0	0	0	0	0	70	223	12	60.5	H	1	T	L	2.67	2.72	2.69	0	0	0	14.07	2.52	1.7	0	5.09	0	1.66	0.34
2.77	1	0	0	0	0	0	0	70.75	223	12	60.5	H	1	T	L	2.67	2.72	2.69	0	0	0	14.07	2.52	1.7	0	5.09	0	1.66	0.34
3.3	0	0	0	0	0	0	0	73	223	12	60.5	H	1	T	L	2.67	2.72	2.69	0	0	0	14.07	2.52	1.7	0	5.09	0	1.66	0.34
2.84	0	0	NA	0	0	0	0	65.5	223	12	60.5	H	1	T	L	2.67	2.72	2.69	0	0	0	14.07	2.52	1.7	0	5.09	0	1.66	0.34
3.3	1	0	0	0	0	0	0	67.5	223	12	60.5	H	1	T	L	2.67	2.72	2.69	0	0	0	14.07	2.52	1.7	0	5.09	0	1.66	0.34
3.23	0	0	0	0	0	0	0	77.75	223	12	60.5	H	1	T	L	2.67	2.72	2.69	0	0	0	14.07	2.52	1.7	0	5.09	0	1.66	0.34
3.22	0	0	0	0	0	0	0	64.25	223	12	60.5	H	1	T	L	2.67	2.72	2.69	0	0	0	14.07	2.52	1.7	0	5.09	0	1.66	0.34
2.58	1	0	0	0	0	0	0	64.25	223	12	60.5	H	1	T	L	2.67	2.72	2.69	0	0	0	14.07	2.52	1.7	0	5.09	0	1.66	0.34
3.24	1	0	0	0	0	0	0	69	223	12	60.5	H	1	T	L	2.67	2.72	2.69	0	0	0	14.07	2.52	1.7	0	5.09	0	1.66	0.34
3.53	0	1	1	0	0	1	0	77.5	223	12	60.5	H	1	T	L	2.67	2.72	2.69	0	0	0	14.07	2.52	1.7	0	5.09	0	1.66	0.34
3.15	0	0	0	0	0	0	0	57.5	223	12	60.5	H	1	T	L	2.67	2.72	2.69	0	0	0	14.07	2.52	1.7	0	5.09	0	1.66	0.34
3.56	0	1	1	0	0	1	0	79.5	223	12	60.5	H	1	T	L	2.67	2.72	2.69	0	0	0	14.07	2.52	1.7	0	5.09	0	1.66	0.34
2.44	0	0	0	0	0	0	0	57.25	223	12	60.5	H	1	T	L	2.67	2.72	2.69	0	0	0	14.07	2.52	1.7	0	5.09	0	1.66	0.34
3.19	1	0	0	0	0	0	0	59.5	223	12	60.5	H	1	T	L	2.67	2.72	2.69	0	0	0	14.07	2.52	1.7	0	5.09	0	1.66	0.34
3.77	0	1	0	0	0	0	0	71	223	12	60.5	H	1	T	L	2.67	2.72	2.69	0	0	0	14.07	2.52	1.7	0	5.09	0	1.66	0.34
2.76	0	1	0	0	0	0	0	70.75	223	12	60.5	H	1	T	L	2.67	2.72	2.69	0	0	0	14.07	2.52	1.7	0	5.09	0	1.66	0.34
3.25	0	1	0	0	0	0	0	58	223	12	60.5	H	1	T	L	2.67	2.72	2.69	0	0	0	14.07	2.52	1.7	0	5.09	0	1.66	0.34
3.55	0	0	0	0	0	0	0	74.5	223	12	60.5	H	1	T	L	2.67	2.72	2.69	0	0	0	14.07	2.52	1.7	0	5.09	0	1.66	0.34
1.68	0	0	0	0	0	0	0	58	223	12	60.5	H	1	T	L	2.67	2.72	2.69	0	0	0	14.07	2.52	1.7	0	5.09	0	1.66	0.34
3.15	1	1	0	1	0	0	0	66.75	223	12	60.5	H	1	T	L	2.67	2.72	2.69	0	0	0	14.07	2.52	1.7	0	5.09	0	1.66	0.34
2.67	1	0	0	0	0	0	0	42	223	12	60.5	H	1	T	L	2.67	2.72	2.69	0	0	0	14.07	2.52	1.7	0	5.09	0	1.66	0.34
2.61	0	0	0	0	0	0	0	41.25	223	12	60.5	H	1	T	L	2.67	2.72	2.69	0	0	0	14.07	2.52	1.7	0	5.09	0	1.66	0.34
3.17	1	0	0	0	0	0	0	61.75	223	12	60.5	H	1	T	L	2.67	2.72	2.69	0	0	0	14.07	2.52	1.7	0	5.09	0	1.66	0.34
2.65	0	0	0	0	0	0	0	44.5	223	12	60.5	H	1	T	L	2.67	2.72	2.69	0	0	0	14.07	2.52	1.7	0	5.09	0	1.66	0.34
2.92	0	1	0	0	0	0	0	65	223	12	60.5	H	1	T	L	2.67	2.72	2.69	0	0	0	14.07	2.52	1.7	0	5.09	0	1.66	0.34
3.23	0	1	0	0	0	0	0	89.5	223	12	60.5	H	1	T	L	2.67	2.72	2.69	0	0	0	14.07	2.52	1.7	0	5.09	0	1.66	0.34
2.97	0	0	0	0	0	0	0	56.75	223	12	60.5	H	1	T	L	2.67	2.72	2.69	0	0	0	14.07	2.52	1.7	0	5.09	0	1.66	0.34
2.84	1	0	0	0	0	0	0	70.25	223	12	60.5	H	1	T	L	2.67	2.72	2.69	0	0	0	14.07	2.52	1.7	0	5.09	0	1.66	0.34
2.97	1	1	0	1	0	0	0	58.5	223	12	60.5	H	1	T	L	2.67	2.72	2.69	0	0	0	14.07	2.52	1.7	0	5.09	0	1.66	0.34
3.16	0	0	0	0	0	0	0	54.5	223	12	60.5	H	1	T	L	2.67	2.72	2.69	0	0	0	14.07	2.52	1.7	0	5.09	0	1.66	0.34
2.76	1	1	0	1	0	0	0	42.25	223	12	60.5	H	1	T	L	2.67	2.72	2.69	0	0	0	14.07	2.52	1.7	0	5.09	0	1.66	0.34
3.18	0	0	0	0	0	0	0	64	223	12	60.5	H	1	T	L	2.67	2.72	2.69	0	0	0	14.07	2.52	1.7	0	5.09	0	1.66	0.34
2.14	1	0	0	0	0	0	0	64.75	223	12	60.5	H	1	T	L	2.67	2.72	2.69	0	0	0	14.07	2.52	1.7	0	5.09	0	1.66	0.34
3.15	1	0	0	0	0	0	0	58.75	223	12	60.5	H	1	T	L	2.67	2.72	2.69	0	0	0	14.07	2.52	1.7	0	5.09	0	1.66	0.34
2.36	0	0	0	0	0	0	0	39	223	12	60.5	H	1	T	L	2.67	2.72	2.69	0	0	0	14.07	2.52	1.7	0	5.09	0	1.66	0.34
2.84	0	0	0	0	0	0	0	55	223	12	60.5	H	1	T	L	2.67	2.72	2.69	0	0	0	14.07	2.52	1.7	0	5.09	0	1.66	0.34
3.16	1	0	0	0	0	0	0	65.5	223	12	60.5	H	1	T	L	2.67	2.72	2.69	0	0	0	14.07	2.52	1.7	0	5.09	0	1.66	0.34
3.49	0	0	0	0	0	0	0	80	223	12	60.5	H	1	T	L	2.67	2.72	2.69	0	0	0	14.07	2.52	1.7	0	5.09	0	1.66	0.34
3.56	0	0	0	0	0	0	0	80.75	223	12	60.5	H	1	T	L	2.67	2.72	2.69	0	0	0	14.07	2.52	1.7	0	5.09	0	1.66	0.34
3.12	0	0	0	0	0	0	0	83	223	12	60.5	H	1	T	L	2.67	2.72	2.69	0	0	0	14.07	2.52	1.7	0	5.09	0	1.66	0.34
3.87	0	0	0	0	0	0	0	72.5	223	12	60.5	H	1	T	L	2.67	2.72	2.69	0	0	0	14.07	2.52	1.7	0	5.09	0	1.66	0.34
3.14	1	0	0	0	0	0	0	69.75	223	12	60.5	H	1	T	L	2.67	2.72	2.69	0	0	0	14.07	2.52	1.7	0	5.09	0	1.66	0.34
2.86	0	0	0	0	0	0	0	63	223	12	60.5	H	1	T	L	2.67	2.72	2.69	0	0	0	14.07	2.52	1.7	0	5.09	0	1.66	0.34
3.23	0	0	0	0	0	0	0	77.75	223	12	60.5	H	1	T	L	2.67	2.72	2.69	0	0	0	14.07	2.52	1.7	0	5.09	0	1.66	0.34
2.45	0	1	1	0	0	1	0	72.5	223	12	60.5	H	1	T	L	2.67	2.72	2.69	0	0	0	14.07	2.52	1.7	0	5.09	0	1.66	0.34
2.78	1	0	0	0	0	0	0	62.5	223	12	60.5	H	1	T	L	2.67	2.72	2.69	0	0	0	14.07	2.52	1.7	0	5.09	0	1.66	0.34
3.57	0	0	0	0	0	0	0	70.25	223	12	60.5	H	1	T	L	2.67	2.72	2.69	0	0	0	14.07	2.52	1.7	0	5.09	0	1.66	0.34
3.3	0	0	0	0	0	0	0	65.25	223	12	60.5	H	1	T	L	2.67	2.72	2.69	0	0	0	14.07	2.52	1.7	0	5.09	0	1.66	0.34
3.03	1	0	0	0	0	0	0	66.75	223	12	60.5	H	1	T	L	2.67	2.72	2.69	0	0	0	14.07	2.52	1.7	0	5.09	0	1.66	0.34
3.33	0	0	0	0	0	0	0	65.75	223	12	60.5	H	1	T	L	2.67	2.72	2.69	0	0	0	14.07	2.52	1.7	0	5.09	0	1.66	0.34
2.61	0	0	0	0	0	0	0	46.5	223	12	60.5	H	1	T	L	2.67	2.72	2.69	0	0	0	14.07	2.52	1.7	0	5.09	0	1.66	0.34
2.9	1	0	0	0	0	0	0	67.75	223	12	60.5	H	1	T	L	2.67	2.72	2.69	0	0	0	14.07	2.52	1.7	0	5.09	0	1.66	0.34
3.21	0	0	0	0	0	0	0	52.5	223	12	60.5	H	1	T	L	2.67	2.72	2.69	0	0	0	14.07	2.52	1.7	0	5.09	0	1.66	0.34
3.64	1	0	NA	0	NA	0	0	72.25	223	12	60.5	H	1	T	L	2.67	2.72	2.69	0	0	0	14.07	2.52	1.7	0	5.09	0	1.66	0.34
4	0	0	0	0	0	0	0	77	223	12	60.5	H	1	T	L	2.67	2.72	2.69	0	0	0	14.07	2.52	1.7	0	5.09	0	1.66	0.34
3.24	1	0	0	0	0	0	0	60.5	223	12	60.5	H	1	T	L	2.67	2.72	2.69	0	0	0	14.07	2.52	1.7	0	5.09	0	1.66	0.34
3.76	1	0	NA	0	NA	0	0	65.25	223	12	60.5	H	1	T	L	2.67	2.72	2.69	0	0	0	14.07	2.52	1.7	0	5.09	0	1.66	0.34
3.39	0	0	NA	0	0	0	0	62.75	223	12	60.5	H	1	T	L	2.67	2.72	2.69	0	0	0	14.07	2.52	1.7	0	5.09	0	1.66	0.34
3.12	0	0	0	0	0	0	0	52.75	223	12	60.5	H	1	T	L	2.67	2.72	2.69	0	0	0	14.07	2.52	1.7	0	5.09	0	1.66	0.34
3.06	1	0	0	0	0	0	0	69.5	223	12	60.5	H	1	T	L	2.67	2.72	2.69	0	0	0	14.07	2.52	1.7	0	5.09	0	1.66	0.34
3.8	1	0	0	0	0	0	0	67	223	12	60.5	H	1	T	L	2.67	2.72	2.69	0	0	0	14.07	2.52	1.7	0	5.09	0	1.66	0.34
3.3	0	0	0	0	0	0	0	55.5	223	12	60.5	H	1	T	L	2.67	2.72	2.69	0	0	0	14.07	2.52	1.7	0	5.09	0	1.66	0.34
NA	0	0	0	0	0	0	0	60	223	12	60.5	H	1	T	L	2.67	2.72	2.69	0	0	0	14.07	2.52	1.7	0	5.09	0	1.66	0.34
2.84	0	0	0	0	0	0	0	64	223	12	60.5	H	1	T	L	2.67	2.72	2.69	0	0	0	14.07	2.52	1.7	0	5.09	0	1.66	0.34
3.92	1	0	0	0	0	0	0	76	223	12	60.5	H	1	T	L	2.67	2.72	2.69	0	0	0	14.07	2.52	1.7	0	5.09	0	1.66	0.34
3.43	0	0	1	0	0	0	0	74.25	223	12	60.5	H	1	T	L	2.67	2.72	2.69	0	0	0	14.07	2.52	1.7	0	5.09	0	1.66	0.34
3.18	0	0	0	0	0	0	0	73.75	223	12	60.5	H	1	T	L	2.67	2.72	2.69	0	0	0	14.07	2.52	1.7	0	5.09	0	1.66	0.34
3.52	1	0	NA	0	NA	0	0	66.5	223	12	60.5	H	1	T	L	2.67	2.72	2.69	0	0	0	14.07	2.52	1.7	0	5.09	0	1.66	0.34
3.66	0	0	0	0	0	0	0	57	223	12	60.5	H	1	T	L	2.67	2.72	2.69	0	0	0	14.07	2.52	1.7	0	5.09	0	1.66	0.34
3	1	0	0	0	0	0	0	73.25	223	12	60.5	H	1	T	L	2.67	2.72	2.69	0	0	0	14.07	2.52	1.7	0	5.09	0	1.66	0.34
3.16	0	0	NA	0	0	0	0	52	223	12	60.5	H	1	T	L	2.67	2.72	2.69	0	0	0	14.07	2.52	1.7	0	5.09	0	1.66	0.34
3.56	1	0	0	0	0	0	0	72.25	223	12	60.5	H	1	T	L	2.67	2.72	2.69	0	0	0	14.07	2.52	1.7	0	5.09	0	1.66	0.34
3.12	1	0	0	0	0	0	0	73	223	12	60.5	H	1	T	L	2.67	2.72	2.69	0	0	0	14.07	2.52	1.7	0	5.09	0	1.66	0.34
3.82	1	1	1	1	1	1	1	84.25	223	12	60.5	H	1	T	L	2.67	2.72	2.69	0	0	0	14.07	2.52	1.7	0	5.09	0	1.66	0.34
2.85	0	0	0	0	0	0	0	76.75	223	12	60.5	H	1	T	L	2.67	2.72	2.69	0	0	0	14.07	2.52	1.7	0	5.09	0	1.66	0.34
3.05	1	0	0	0	0	0	0	64.75	223	12	60.5	H	1	T	L	2.67	2.72	2.69	0	0	0	14.07	2.52	1.7	0	5.09	0	1.66	0.34
3.23	0	0	0	0	0	0	0	69.25	223	12	60.5	H	1	T	L	2.67	2.72	2.69	0	0	0	14.07	2.52	1.7	0	5.09	0	1.66	0.34
3.65	1	0	0	0	0	0	0	85	223	12	60.5	H	1	T	L	2.67	2.72	2.69	0	0	0	14.07	2.52	1.7	0	5.09	0	1.66	0.34
3.12	0	0	0	0	0	0	0	61.25	223	12	60.5	H	1	T	L	2.67	2.72	2.69	0	0	0	14.07	2.52	1.7	0	5.09	0	1.66	0.34
2.73	0	0	0	0	0	0	0	68.5	223	12	60.5	H	1	T	L	2.67	2.72	2.69	0	0	0	14.07	2.52	1.7	0	5.09	0	1.66	0.34
3.8	0	0	0	0	0	0	0	53.25	223	12	60.5	H	1	T	L	2.67	2.72	2.69	0	0	0	14.07	2.52	1.7	0	5.09	0	1.66	0.34
NA	NA	NA	NA	NA	NA	NA	NA	58.25	223	12	60.5	H	1	T	L	2.67	2.72	2.69	0	0	0	14.07	2.52	1.7	0	5.09	0	1.66	0.34
2.81	0	0	0	0	0	0	0	54.5	223	12	60.5	H	1	T	L	2.67	2.72	2.69	0	0	0	14.07	2.52	1.7	0	5.09	0	1.66	0.34
2.65	0	0	NA	0	0	0	0	35.25	223	12	60.5	H	1	T	L	2.67	2.72	2.69	0	0	0	14.07	2.52	1.7	0	5.09	0	1.66	0.34
3.17	0	0	NA	0	0	0	0	72	223	12	60.5	H	1	T	L	2.67	2.72	2.69	0	0	0	14.07	2.52	1.7	0	5.09	0	1.66	0.34
2.87	0	0	0	0	0	0	0	60	223	12	60.5	H	1	T	L	2.67	2.72	2.69	0	0	0	14.07	2.52	1.7	0	5.09	0	1.66	0.34
3.43	0	0	0	0	0	0	0	61.5	223	12	60.5	H	1	T	L	2.67	2.72	2.69	0	0	0	14.07	2.52	1.7	0	5.09	0	1.66	0.34
3.83	0	0	0	0	0	0	0	79.25	223	12	60.5	H	1	T	L	2.67	2.72	2.69	0	0	0	14.07	2.52	1.7	0	5.09	0	1.66	0.34
3.37	0	0	0	0	0	0	0	63.75	223	12	60.5	H	1	T	L	2.67	2.72	2.69	0	0	0	14.07	2.52	1.7	0	5.09	0	1.66	0.34
3.67	1	0	0	0	0	0	0	74	223	12	60.5	H	1	T	L	2.67	2.72	2.69	0	0	0	14.07	2.52	1.7	0	5.09	0	1.66	0.34
3.96	1	0	0	0	0	0	0	83.75	223	12	60.5	H	1	T	L	2.67	2.72	2.69	0	0	0	14.07	2.52	1.7	0	5.09	0	1.66	0.34
3.6	0	0	0	0	0	0	0	74.25	223	12	60.5	H	1	T	L	2.67	2.72	2.69	0	0	0	14.07	2.52	1.7	0	5.09	0	1.66	0.34
2.44	0	0	0	0	0	0	0	57	223	12	60.5	H	1	T	L	2.67	2.72	2.69	0	0	0	14.07	2.52	1.7	0	5.09	0	1.66	0.34
2.36	1	1	0	1	0	0	0	41.25	223	12	60.5	H	1	T	L	2.67	2.72	2.69	0	0	0	14.07	2.52	1.7	0	5.09	0	1.66	0.34
2.98	1	0	0	0	0	0	0	61	223	12	60.5	H	1	T	L	2.67	2.72	2.69	0	0	0	14.07	2.52	1.7	0	5.09	0	1.66	0.34
3.2	0	0	0	0	0	0	0	73.5	223	12	60.5	H	1	T	L	2.67	2.72	2.69	0	0	0	14.07	2.52	1.7	0	5.09	0	1.66	0.34
3.7	0	0	0	0	0	0	0	77	223	12	60.5	H	1	T	L	2.67	2.72	2.69	0	0	0	14.07	2.52	1.7	0	5.09	0	1.66	0.34
3.82	1	0	0	0	0	0	0	93.25	223	12	60.5	H	1	T	L	2.67	2.72	2.69	0	0	0	14.07	2.52	1.7	0	5.09	0	1.66	0.34
2.65	1	0	0	0	0	0	0	51.75	223	12	60.5	H	1	T	L	2.67	2.72	2.69	0	0	0	14.07	2.52	1.7	0	5.09	0	1.66	0.34
3.16	0	0	0	0	0	0	0	64.75	223	12	60.5	H	1	T	L	2.67	2.72	2.69	0	0	0	14.07	2.52	1.7	0	5.09	0	1.66	0.34
2.46	0	0	0	0	0	0	0	56.75	223	12	60.5	H	1	T	L	2.67	2.72	2.69	0	0	0	14.07	2.52	1.7	0	5.09	0	1.66	0.34
3.02	0	0	0	0	0	0	0	60	223	12	60.5	H	1	T	L	2.67	2.72	2.69	0	0	0	14.07	2.52	1.7	0	5.09	0	1.66	0.34
2.6	0	0	0	0	0	0	0	68.5	223	12	60.5	H	1	T	L	2.67	2.72	2.69	0	0	0	14.07	2.52	1.7	0	5.09	0	1.66	0.34
2.9	0	0	0	0	0	0	0	71.25	223	12	60.5	H	1	T	L	2.67	2.72	2.69	0	0	0	14.07	2.52	1.7	0	5.09	0	1.66	0.34
2.62	1	0	0	0	0	0	0	58	223	12	60.5	H	1	T	L	2.67	2.72	2.69	0	0	0	14.07	2.52	1.7	0	5.09	0	1.66	0.34
3.1	0	0	0	0	0	0	0	53	223	12	60.5	H	1	T	L	2.67	2.72	2.69	0	0	0	14.07	2.52	1.7	0	5.09	0	1.66	0.34
2.28	0	0	0	0	0	0	0	49	223	12	60.5	H	1	T	L	2.67	2.72	2.69	0	0	0	14.07	2.52	1.7	0	5.09	0	1.66	0.34
2.81	1	0	0	0	0	0	0	52.75	223	12	60.5	H	1	T	L	2.67	2.72	2.69	0	0	0	14.07	2.52	1.7	0	5.09	0	1.66	0.34
2.77	1	0	0	0	0	0	0	71.5	223	12	60.5	H	1	T	L	2.67	2.72	2.69	0	0	0	14.07	2.52	1.7	0	5.09	0	1.66	0.34
2.91	1	0	0	0	0	0	0	74.25	223	12	60.5	H	1	T	L	2.67	2.72	2.69	0	0	0	14.07	2.52	1.7	0	5.09	0	1.66	0.34
3.57	0	0	0	0	0	0	0	43	223	12	60.5	H	1	T	L	2.67	2.72	2.69	0	0	0	14.07	2.52	1.7	0	5.09	0	1.66	0.34
2.32	0	0	0	0	0	0	0	28.75	223	12	60.5	H	1	T	L	2.67	2.72	2.69	0	0	0	14.07	2.52	1.7	0	5.09	0	1.66	0.34
2.81	1	0	0	0	0	0	0	63.5	223	12	60.5	H	1	T	L	2.67	2.72	2.69	0	0	0	14.07	2.52	1.7	0	5.09	0	1.66	0.34
3.46	1	0	0	0	0	0	0	74.5	223	12	60.5	H	1	T	L	2.67	2.72	2.69	0	0	0	14.07	2.52	1.7	0	5.09	0	1.66	0.34
3.4	0	0	0	0	0	0	0	82	223	12	60.5	H	1	T	L	2.67	2.72	2.69	0	0	0	14.07	2.52	1.7	0	5.09	0	1.66	0.34
3.15	1	0	0	0	0	0	0	68.5	223	12	60.5	H	1	T	L	2.67	2.72	2.69	0	0	0	14.07	2.52	1.7	0	5.09	0	1.66	0.34
2.57	0	1	0	0	0	0	0	48.25	223	12	60.5	H	1	T	L	2.67	2.72	2.69	0	0	0	14.07	2.52	1.7	0	5.09	0	1.66	0.34
3.34	0	0	NA	0	0	0	0	69.25	223	12	60.5	H	1	T	L	2.67	2.72	2.69	0	0	0	14.07	2.52	1.7	0	5.09	0	1.66	0.34
3.28	1	0	0	0	0	0	0	57.25	223	12	60.5	H	1	T	L	2.67	2.72	2.69	0	0	0	14.07	2.52	1.7	0	5.09	0	1.66	0.34
2.53	0	0	0	0	0	0	0	46.75	223	12	60.5	H	1	T	L	2.67	2.72	2.69	0	0	0	14.07	2.52	1.7	0	5.09	0	1.66	0.34
3.14	1	0	0	0	0	0	0	52	223	12	60.5	H	1	T	L	2.67	2.72	2.69	0	0	0	14.07	2.52	1.7	0	5.09	0	1.66	0.34
3.19	1	0	NA	0	NA	0	0	73.5	223	12	60.5	H	1	T	L	2.67	2.72	2.69	0	0	0	14.07	2.52	1.7	0	5.09	0	1.66	0.34
2.08	0	0	0	0	0	0	0	53.25	223	12	60.5	H	1	T	L	2.67	2.72	2.69	0	0	0	14.07	2.52	1.7	0	5.09	0	1.66	0.34
3.47	0	0	0	0	0	0	0	73.25	223	12	60.5	H	1	T	L	2.67	2.72	2.69	0	0	0	14.07	2.52	1.7	0	5.09	0	1.66	0.34
1.21	0	0	0	0	0	0	0	73.25	223	12	60.5	H	1	T	L	2.67	2.72	2.69	0	0	0	14.07	2.52	1.7	0	5.09	0	1.66	0.34
3.27	1	0	0	0	0	0	0	60	223	12	60.5	H	1	T	L	2.67	2.72	2.69	0	0	0	14.07	2.52	1.7	0	5.09	0	1.66	0.34
3.3	0	0	0	0	0	0	0	63.5	223	12	60.5	H	1	T	L	2.67	2.72	2.69	0	0	0	14.07	2.52	1.7	0	5.09	0	1.66	0.34
3.73	0	0	0	0	0	0	0	77.5	223	12	60.5	H	1	T	L	2.67	2.72	2.69	0	0	0	14.07	2.52	1.7	0	5.09	0	1.66	0.34
3.2	1	0	0	0	0	0	0	76	223	12	60.5	H	1	T	L	2.67	2.72	2.69	0	0	0	14.07	2.52	1.7	0	5.09	0	1.66	0.34
3.44	0	0	NA	0	0	0	0	47.5	223	12	60.5	H	1	T	L	2.67	2.72	2.69	0	0	0	14.07	2.52	1.7	0	5.09	0	1.66	0.34
3.01	0	1	0	0	0	0	0	66	223	12	60.5	H	1	T	L	2.67	2.72	2.69	0	0	0	14.07	2.52	1.7	0	5.09	0	1.66	0.34
3.63	0	0	0	0	0	0	0	73.75	223	12	60.5	H	1	T	L	2.67	2.72	2.69	0	0	0	14.07	2.52	1.7	0	5.09	0	1.66	0.34
3.62	1	0	0	0	0	0	0	78.5	223	12	60.5	H	1	T	L	2.67	2.72	2.69	0	0	0	14.07	2.52	1.7	0	5.09	0	1.66	0.34
3.6	1	0	NA	0	NA	0	0	74	223	12	60.5	H	1	T	L	2.67	2.72	2.69	0	0	0	14.07	2.52	1.7	0	5.09	0	1.66	0.34
3.7	0	1	1	0	0	1	0	64.5	223	12	60.5	H	1	T	L	2.67	2.72	2.69	0	0	0	14.07	2.52	1.7	0	5.09	0	1.66	0.34
3.32	0	0	0	0	0	0	0	80.5	223	12	60.5	H	1	T	L	2.67	2.72	2.69	0	0	0	14.07	2.52	1.7	0	5.09	0	1.66	0.34
3.64	0	0	0	0	0	0	0	58	223	12	60.5	H	1	T	L	2.67	2.72	2.69	0	0	0	14.07	2.52	1.7	0	5.09	0	1.66	0.34
3.28	1	0	0	0	0	0	0	81.25	223	12	60.5	H	1	T	L	2.67	2.72	2.69	0	0	0	14.07	2.52	1.7	0	5.09	0	1.66	0.34
3.23	1	0	0	0	0	0	0	84.25	223	12	60.5	H	1	T	L	2.67	2.72	2.69	0	0	0	14.07	2.52	1.7	0	5.09	0	1.66	0.34
2.45	0	0	0	0	0	0	0	58	223	12	60.5	H	1	T	L	2.67	2.72	2.69	0	0	0	14.07	2.52	1.7	0	5.09	0	1.66	0.34
2.37	1	0	0	0	0	0	0	53.5	223	12	60.5	H	1	T	L	2.67	2.72	2.69	0	0	0	14.07	2.52	1.7	0	5.09	0	1.66	0.34
3.78	0	0	0	0	0	0	0	64.5	223	12	60.5	H	1	T	L	2.67	2.72	2.69	0	0	0	14.07	2.52	1.7	0	5.09	0	1.66	0.34
3.27	0	0	0	0	0	0	0	67	223	12	60.5	H	1	T	L	2.67	2.72	2.69	0	0	0	14.07	2.52	1.7	0	5.09	0	1.66	0.34
2.54	0	0	0	0	0	0	0	62.5	223	12	60.5	H	1	T	L	2.67	2.72	2.69	0	0	0	14.07	2.52	1.7	0	5.09	0	1.66	0.34
3.29	0	0	0	0	0	0	0	60.5	223	12	60.5	H	1	T	L	2.67	2.72	2.69	0	0	0	14.07	2.52	1.7	0	5.09	0	1.66	0.34
2.87	0	1	0	0	0	0	0	53.25	223	12	60.5	H	1	T	L	2.67	2.72	2.69	0	0	0	14.07	2.52	1.7	0	5.09	0	1.66	0.34
2.69	0	1	0	0	0	0	0	45.5	223	12	60.5	H	1	T	L	2.67	2.72	2.69	0	0	0	14.07	2.52	1.7	0	5.09	0	1.66	0.34
3.29	0	0	0	0	0	0	0	46.25	223	12	60.5	H	1	T	L	2.67	2.72	2.69	0	0	0	14.07	2.52	1.7	0	5.09	0	1.66	0.34
2.73	0	1	0	0	0	0	0	49.75	223	12	60.5	H	1	T	L	2.67	2.72	2.69	0	0	0	14.07	2.52	1.7	0	5.09	0	1.66	0.34
3.71	1	0	0	0	0	0	0	75	223	12	60.5	H	1	T	L	2.67	2.72	2.69	0	0	0	14.07	2.52	1.7	0	5.09	0	1.66	0.34
3.46	1	0	0	0	0	0	0	66	223	12	60.5	H	1	T	L	2.67	2.72	2.69	0	0	0	14.07	2.52	1.7	0	5.09	0	1.66	0.34
3.33	0	0	0	0	0	0	0	52.75	223	12	60.5	H	1	T	L	2.67	2.72	2.69	0	0	0	14.07	2.52	1.7	0	5.09	0	1.66	0.34
3.53	0	0	NA	0	0	0	0	76.25	223	12	60.5	H	1	T	L	2.67	2.72	2.69	0	0	0	14.07	2.52	1.7	0	5.09	0	1.66	0.34
3.65	0	0	0	0	0	0	0	71.25	223	12	60.5	H	1	T	L	2.67	2.72	2.69	0	0	0	14.07	2.52	1.7	0	5.09	0	1.66	0.34
3.6	0	0	0	0	0	0	0	63.5	223	12	60.5	H	1	T	L	2.67	2.72	2.69	0	0	0	14.07	2.52	1.7	0	5.09	0	1.66	0.34
NA	0	0	NA	0	0	0	0	18.75	223	12	60.5	H	1	T	L	2.67	2.72	2.69	0	0	0	14.07	2.52	1.7	0	5.09	0	1.66	0.34
3.7	0	0	NA	0	0	0	0	77.75	223	12	60.5	H	1	T	L	2.67	2.72	2.69	0	0	0	14.07	2.52	1.7	0	5.09	0	1.66	0.34
3.24	0	0	0	0	0	0	0	56	223	12	60.5	H	1	T	L	2.67	2.72	2.69	0	0	0	14.07	2.52	1.7	0	5.09	0	1.66	0.34
2.65	0	0	0	0	0	0	0	37.25	223	12	60.5	H	1	T	L	2.67	2.72	2.69	0	0	0	14.07	2.52	1.7	0	5.09	0	1.66	0.34
3.74	0	0	0	0	0	0	0	82	223	12	60.5	H	1	T	L	2.67	2.72	2.69	0	0	0	14.07	2.52	1.7	0	5.09	0	1.66	0.34
3.42	0	1	NA	0	0	NA	0	77.75	223	12	60.5	H	1	T	L	2.67	2.72	2.69	0	0	0	14.07	2.52	1.7	0	5.09	0	1.66	0.34
3.03	0	0	0	0	0	0	0	55	223	12	60.5	H	1	T	L	2.67	2.72	2.69	0	0	0	14.07	2.52	1.7	0	5.09	0	1.66	0.34
3.1	1	0	0	0	0	0	0	62	223	12	60.5	H	1	T	L	2.67	2.72	2.69	0	0	0	14.07	2.52	1.7	0	5.09	0	1.66	0.34
3.42	0	0	0	0	0	0	0	71.75	223	12	60.5	H	1	T	L	2.67	2.72	2.69	0	0	0	14.07	2.52	1.7	0	5.09	0	1.66	0.34
2.47	0	0	0	0	0	0	0	48.5	223	12	60.5	H	1	T	L	2.67	2.72	2.69	0	0	0	14.07	2.52	1.7	0	5.09	0	1.66	0.34
3.63	1	0	0	0	0	0	0	58.75	223	12	60.5	H	1	T	L	2.67	2.72	2.69	0	0	0	14.07	2.52	1.7	0	5.09	0	1.66	0.34
3.7	0	0	0	0	0	0	0	60.75	223	12	60.5	H	1	T	L	2.67	2.72	2.69	0	0	0	14.07	2.52	1.7	0	5.09	0	1.66	0.34
3.76	0	0	0	0	0	0	0	74	223	12	60.5	H	1	T	L	2.67	2.72	2.69	0	0	0	14.07	2.52	1.7	0	5.09	0	1.66	0.34
3.04	1	0	0	0	0	0	0	49.25	223	12	60.5	H	1	T	L	2.67	2.72	2.69	0	0	0	14.07	2.52	1.7	0	5.09	0	1.66	0.34
2.76	0	0	0	0	0	0	0	60	223	12	60.5	H	1	T	L	2.67	2.72	2.69	0	0	0	14.07	2.52	1.7	0	5.09	0	1.66	0.34
2.69	1	0	0	0	0	0	0	55.25	223	12	60.5	H	1	T	L	2.67	2.72	2.69	0	0	0	14.07	2.52	1.7	0	5.09	0	1.66	0.34
3.45	0	0	0	0	0	0	0	72.5	223	12	60.5	H	1	T	L	2.67	2.72	2.69	0	0	0	14.07	2.52	1.7	0	5.09	0	1.66	0.34
3.45	1	0	0	0	0	0	0	72.75	223	12	60.5	H	1	T	L	2.67	2.72	2.69	0	0	0	14.07	2.52	1.7	0	5.09	0	1.66	0.34
3.57	1	0	0	0	0	0	0	67.75	223	12	60.5	H	1	T	L	2.67	2.72	2.69	0	0	0	14.07	2.52	1.7	0	5.09	0	1.66	0.34
3.79	1	0	0	0	0	0	0	75.5	223	12	60.5	H	1	T	L	2.67	2.72	2.69	0	0	0	14.07	2.52	1.7	0	5.09	0	1.66	0.34
3.19	0	1	0	0	0	0	0	64.75	223	12	60.5	H	1	T	L	2.67	2.72	2.69	0	0	0	14.07	2.52	1.7	0	5.09	0	1.66	0.34
3.27	0	0	NA	0	0	0	0	52.75	223	12	60.5	H	1	T	L	2.67	2.72	2.69	0	0	0	14.07	2.52	1.7	0	5.09	0	1.66	0.34
2.72	1	0	0	0	0	0	0	59	223	12	60.5	H	1	T	L	2.67	2.72	2.69	0	0	0	14.07	2.52	1.7	0	5.09	0	1.66	0.34
2.93	0	0	0	0	0	0	0	54.75	223	12	60.5	H	1	T	L	2.67	2.72	2.69	0	0	0	14.07	2.52	1.7	0	5.09	0	1.66	0.34
3.22	1	0	0	0	0	0	0	69.75	223	12	60.5	H	1	T	L	2.67	2.72	2.69	0	0	0	14.07	2.52	1.7	0	5.09	0	1.66	0.34
2.86	0	1	1	0	0	1	0	67.5	229	23	55.1	H	1	T	L	0.68	3.95	1.77	0	2.2	0	3.07	1.76	2.11	0	4.39	0	0.33	0.68
3.42	1	1	1	1	1	1	1	72	229	23	55.1	H	1	T	L	0.68	3.95	1.77	0	2.2	0	3.07	1.76	2.11	0	4.39	0	0.33	0.68
2.71	1	1	0	1	0	0	0	62	229	23	55.1	H	1	T	L	0.68	3.95	1.77	0	2.2	0	3.07	1.76	2.11	0	4.39	0	0.33	0.68
3.53	1	0	0	0	0	0	0	60.75	229	23	55.1	H	1	T	L	0.68	3.95	1.77	0	2.2	0	3.07	1.76	2.11	0	4.39	0	0.33	0.68
2.35	1	0	0	0	0	0	0	66.75	229	23	55.1	H	1	T	L	0.68	3.95	1.77	0	2.2	0	3.07	1.76	2.11	0	4.39	0	0.33	0.68
2.96	0	0	0	0	0	0	0	46.75	229	23	55.1	H	1	T	L	0.68	3.95	1.77	0	2.2	0	3.07	1.76	2.11	0	4.39	0	0.33	0.68
2.85	0	0	0	0	0	0	0	59.75	229	23	55.1	H	1	T	L	0.68	3.95	1.77	0	2.2	0	3.07	1.76	2.11	0	4.39	0	0.33	0.68
3.05	1	0	0	0	0	0	0	68.25	229	23	55.1	H	1	T	L	0.68	3.95	1.77	0	2.2	0	3.07	1.76	2.11	0	4.39	0	0.33	0.68
3.19	1	0	0	0	0	0	0	64.5	229	23	55.1	H	1	T	L	0.68	3.95	1.77	0	2.2	0	3.07	1.76	2.11	0	4.39	0	0.33	0.68
3.86	1	1	0	1	0	0	0	77	229	23	55.1	H	1	T	L	0.68	3.95	1.77	0	2.2	0	3.07	1.76	2.11	0	4.39	0	0.33	0.68
3.4	0	1	0	0	0	0	0	41.5	229	23	55.1	H	1	T	L	0.68	3.95	1.77	0	2.2	0	3.07	1.76	2.11	0	4.39	0	0.33	0.68
3.29	0	0	0	0	0	0	0	69.25	229	23	55.1	H	1	T	L	0.68	3.95	1.77	0	2.2	0	3.07	1.76	2.11	0	4.39	0	0.33	0.68
3.75	1	0	0	0	0	0	0	69.75	229	23	55.1	H	1	T	L	0.68	3.95	1.77	0	2.2	0	3.07	1.76	2.11	0	4.39	0	0.33	0.68
2.48	0	0	0	0	0	0	0	56.5	229	23	55.1	H	1	T	L	0.68	3.95	1.77	0	2.2	0	3.07	1.76	2.11	0	4.39	0	0.33	0.68
3.37	0	0	1	0	0	0	0	63.25	229	23	55.1	H	1	T	L	0.68	3.95	1.77	0	2.2	0	3.07	1.76	2.11	0	4.39	0	0.33	0.68
3.21	1	0	NA	0	NA	0	0	78.75	229	23	55.1	H	1	T	L	0.68	3.95	1.77	0	2.2	0	3.07	1.76	2.11	0	4.39	0	0.33	0.68
3.43	0	0	0	0	0	0	0	59.75	229	23	55.1	H	1	T	L	0.68	3.95	1.77	0	2.2	0	3.07	1.76	2.11	0	4.39	0	0.33	0.68
3.45	1	0	0	0	0	0	0	72	229	23	55.1	H	1	T	L	0.68	3.95	1.77	0	2.2	0	3.07	1.76	2.11	0	4.39	0	0.33	0.68
2.81	1	1	1	1	1	1	1	62.25	229	23	55.1	H	1	T	L	0.68	3.95	1.77	0	2.2	0	3.07	1.76	2.11	0	4.39	0	0.33	0.68
2.47	0	0	0	0	0	0	0	49	229	23	55.1	H	1	T	L	0.68	3.95	1.77	0	2.2	0	3.07	1.76	2.11	0	4.39	0	0.33	0.68
2.75	0	1	0	0	0	0	0	65.75	229	23	55.1	H	1	T	L	0.68	3.95	1.77	0	2.2	0	3.07	1.76	2.11	0	4.39	0	0.33	0.68
2.59	1	1	0	1	0	0	0	54.75	229	23	55.1	H	1	T	L	0.68	3.95	1.77	0	2.2	0	3.07	1.76	2.11	0	4.39	0	0.33	0.68
NA	0	0	0	0	0	0	0	59.25	229	23	55.1	H	1	T	L	0.68	3.95	1.77	0	2.2	0	3.07	1.76	2.11	0	4.39	0	0.33	0.68
3.72	1	0	NA	0	NA	0	0	55.5	229	23	55.1	H	1	T	L	0.68	3.95	1.77	0	2.2	0	3.07	1.76	2.11	0	4.39	0	0.33	0.68
3.49	0	0	0	0	0	0	0	64.5	229	23	55.1	H	1	T	L	0.68	3.95	1.77	0	2.2	0	3.07	1.76	2.11	0	4.39	0	0.33	0.68
2.53	1	0	0	0	0	0	0	43.75	229	23	55.1	H	1	T	L	0.68	3.95	1.77	0	2.2	0	3.07	1.76	2.11	0	4.39	0	0.33	0.68
3.97	1	0	0	0	0	0	0	72	229	23	55.1	H	1	T	L	0.68	3.95	1.77	0	2.2	0	3.07	1.76	2.11	0	4.39	0	0.33	0.68
3.82	0	0	0	0	0	0	0	79.75	229	23	55.1	H	1	T	L	0.68	3.95	1.77	0	2.2	0	3.07	1.76	2.11	0	4.39	0	0.33	0.68
3.11	0	0	0	0	0	0	0	70.5	229	23	55.1	H	1	T	L	0.68	3.95	1.77	0	2.2	0	3.07	1.76	2.11	0	4.39	0	0.33	0.68
2.77	0	1	0	0	0	0	0	56.25	229	23	55.1	H	1	T	L	0.68	3.95	1.77	0	2.2	0	3.07	1.76	2.11	0	4.39	0	0.33	0.68
3.38	0	0	0	0	0	0	0	55	229	23	55.1	H	1	T	L	0.68	3.95	1.77	0	2.2	0	3.07	1.76	2.11	0	4.39	0	0.33	0.68
3.23	1	1	1	1	1	1	1	66.25	229	23	55.1	H	1	T	L	0.68	3.95	1.77	0	2.2	0	3.07	1.76	2.11	0	4.39	0	0.33	0.68
3.79	1	0	0	0	0	0	0	75	229	23	55.1	H	1	T	L	0.68	3.95	1.77	0	2.2	0	3.07	1.76	2.11	0	4.39	0	0.33	0.68
2.53	0	0	0	0	0	0	0	67.75	229	23	55.1	H	1	T	L	0.68	3.95	1.77	0	2.2	0	3.07	1.76	2.11	0	4.39	0	0.33	0.68
2.38	0	1	0	0	0	0	0	60.25	229	23	55.1	H	1	T	L	0.68	3.95	1.77	0	2.2	0	3.07	1.76	2.11	0	4.39	0	0.33	0.68
3.09	1	0	0	0	0	0	0	76.5	229	23	55.1	H	1	T	L	0.68	3.95	1.77	0	2.2	0	3.07	1.76	2.11	0	4.39	0	0.33	0.68
3.17	1	0	0	0	0	0	0	69	229	23	55.1	H	1	T	L	0.68	3.95	1.77	0	2.2	0	3.07	1.76	2.11	0	4.39	0	0.33	0.68
3.5	1	0	0	0	0	0	0	65	229	23	55.1	H	1	T	L	0.68	3.95	1.77	0	2.2	0	3.07	1.76	2.11	0	4.39	0	0.33	0.68
NA	0	0	0	0	0	0	0	37.5	229	23	55.1	H	1	T	L	0.68	3.95	1.77	0	2.2	0	3.07	1.76	2.11	0	4.39	0	0.33	0.68
3.46	0	0	0	0	0	0	0	61	229	23	55.1	H	1	T	L	0.68	3.95	1.77	0	2.2	0	3.07	1.76	2.11	0	4.39	0	0.33	0.68
3.46	0	0	0	0	0	0	0	65.75	229	23	55.1	H	1	T	L	0.68	3.95	1.77	0	2.2	0	3.07	1.76	2.11	0	4.39	0	0.33	0.68
3.39	0	0	0	0	0	0	0	76	229	23	55.1	H	1	T	L	0.68	3.95	1.77	0	2.2	0	3.07	1.76	2.11	0	4.39	0	0.33	0.68
3.67	1	0	1	0	1	0	0	63.25	229	23	55.1	H	1	T	L	0.68	3.95	1.77	0	2.2	0	3.07	1.76	2.11	0	4.39	0	0.33	0.68
3.37	1	0	0	0	0	0	0	82.5	229	23	55.1	H	1	T	L	0.68	3.95	1.77	0	2.2	0	3.07	1.76	2.11	0	4.39	0	0.33	0.68
3.44	0	0	0	0	0	0	0	71.5	229	23	55.1	H	1	T	L	0.68	3.95	1.77	0	2.2	0	3.07	1.76	2.11	0	4.39	0	0.33	0.68
2.28	0	1	0	0	0	0	0	55	229	23	55.1	H	1	T	L	0.68	3.95	1.77	0	2.2	0	3.07	1.76	2.11	0	4.39	0	0.33	0.68
2.24	1	0	0	0	0	0	0	55	229	23	55.1	H	1	T	L	0.68	3.95	1.77	0	2.2	0	3.07	1.76	2.11	0	4.39	0	0.33	0.68
2.8	1	0	0	0	0	0	0	52.75	229	23	55.1	H	1	T	L	0.68	3.95	1.77	0	2.2	0	3.07	1.76	2.11	0	4.39	0	0.33	0.68
2.23	0	1	1	0	0	1	0	35.5	229	23	55.1	H	1	T	L	0.68	3.95	1.77	0	2.2	0	3.07	1.76	2.11	0	4.39	0	0.33	0.68
3.42	1	0	0	0	0	0	0	49.25	229	23	55.1	H	1	T	L	0.68	3.95	1.77	0	2.2	0	3.07	1.76	2.11	0	4.39	0	0.33	0.68
3.44	1	0	NA	0	NA	0	0	61.25	229	23	55.1	H	1	T	L	0.68	3.95	1.77	0	2.2	0	3.07	1.76	2.11	0	4.39	0	0.33	0.68
NA	1	0	0	0	0	0	0	80.5	229	23	55.1	H	1	T	L	0.68	3.95	1.77	0	2.2	0	3.07	1.76	2.11	0	4.39	0	0.33	0.68
4	0	0	0	0	0	0	0	77.25	229	23	55.1	H	1	T	L	0.68	3.95	1.77	0	2.2	0	3.07	1.76	2.11	0	4.39	0	0.33	0.68
3.59	1	0	0	0	0	0	0	79.5	229	23	55.1	H	1	T	L	0.68	3.95	1.77	0	2.2	0	3.07	1.76	2.11	0	4.39	0	0.33	0.68
2.78	0	0	0	0	0	0	0	61.5	229	23	55.1	H	1	T	L	0.68	3.95	1.77	0	2.2	0	3.07	1.76	2.11	0	4.39	0	0.33	0.68
3.7	0	0	0	0	0	0	0	74.25	229	23	55.1	H	1	T	L	0.68	3.95	1.77	0	2.2	0	3.07	1.76	2.11	0	4.39	0	0.33	0.68
3.14	1	0	0	0	0	0	0	75.25	229	23	55.1	H	1	T	L	0.68	3.95	1.77	0	2.2	0	3.07	1.76	2.11	0	4.39	0	0.33	0.68
3.8	1	0	0	0	0	0	0	67	229	23	55.1	H	1	T	L	0.68	3.95	1.77	0	2.2	0	3.07	1.76	2.11	0	4.39	0	0.33	0.68
3.45	1	0	0	0	0	0	0	66.75	229	23	55.1	H	1	T	L	0.68	3.95	1.77	0	2.2	0	3.07	1.76	2.11	0	4.39	0	0.33	0.68
3.43	0	0	0	0	0	0	0	72	229	23	55.1	H	1	T	L	0.68	3.95	1.77	0	2.2	0	3.07	1.76	2.11	0	4.39	0	0.33	0.68
2.39	0	1	1	0	0	1	0	47	229	23	55.1	H	1	T	L	0.68	3.95	1.77	0	2.2	0	3.07	1.76	2.11	0	4.39	0	0.33	0.68
3.1	1	0	0	0	0	0	0	67.5	229	23	55.1	H	1	T	L	0.68	3.95	1.77	0	2.2	0	3.07	1.76	2.11	0	4.39	0	0.33	0.68
2.79	1	0	0	0	0	0	0	73.75	229	23	55.1	H	1	T	L	0.68	3.95	1.77	0	2.2	0	3.07	1.76	2.11	0	4.39	0	0.33	0.68
2.78	1	0	0	0	0	0	0	66	229	23	55.1	H	1	T	L	0.68	3.95	1.77	0	2.2	0	3.07	1.76	2.11	0	4.39	0	0.33	0.68
4	1	0	0	0	0	0	0	83.5	229	23	55.1	H	1	T	L	0.68	3.95	1.77	0	2.2	0	3.07	1.76	2.11	0	4.39	0	0.33	0.68
3.09	1	0	0	0	0	0	0	66	229	23	55.1	H	1	T	L	0.68	3.95	1.77	0	2.2	0	3.07	1.76	2.11	0	4.39	0	0.33	0.68
2.63	0	0	0	0	0	0	0	58.5	229	23	55.1	H	1	T	L	0.68	3.95	1.77	0	2.2	0	3.07	1.76	2.11	0	4.39	0	0.33	0.68
3.33	0	0	0	0	0	0	0	74.5	229	23	55.1	H	1	T	L	0.68	3.95	1.77	0	2.2	0	3.07	1.76	2.11	0	4.39	0	0.33	0.68
3.05	1	0	0	0	0	0	0	43.75	229	23	55.1	H	1	T	L	0.68	3.95	1.77	0	2.2	0	3.07	1.76	2.11	0	4.39	0	0.33	0.68
3.75	0	0	1	0	0	0	0	68.25	229	23	55.1	H	1	T	L	0.68	3.95	1.77	0	2.2	0	3.07	1.76	2.11	0	4.39	0	0.33	0.68
2.7	1	0	0	0	0	0	0	73.75	229	23	55.1	H	1	T	L	0.68	3.95	1.77	0	2.2	0	3.07	1.76	2.11	0	4.39	0	0.33	0.68
2.13	1	1	0	1	0	0	0	59	229	23	55.1	H	1	T	L	0.68	3.95	1.77	0	2.2	0	3.07	1.76	2.11	0	4.39	0	0.33	0.68
3.51	0	1	0	0	0	0	0	66.75	229	23	55.1	H	1	T	L	0.68	3.95	1.77	0	2.2	0	3.07	1.76	2.11	0	4.39	0	0.33	0.68
3.83	0	0	0	0	0	0	0	76	229	23	55.1	H	1	T	L	0.68	3.95	1.77	0	2.2	0	3.07	1.76	2.11	0	4.39	0	0.33	0.68
3.39	0	0	0	0	0	0	0	72	229	23	55.1	H	1	T	L	0.68	3.95	1.77	0	2.2	0	3.07	1.76	2.11	0	4.39	0	0.33	0.68
2.98	0	0	0	0	0	0	0	63.75	229	23	55.1	H	1	T	L	0.68	3.95	1.77	0	2.2	0	3.07	1.76	2.11	0	4.39	0	0.33	0.68
NA	0	0	0	0	0	0	0	70	229	23	55.1	H	1	T	L	0.68	3.95	1.77	0	2.2	0	3.07	1.76	2.11	0	4.39	0	0.33	0.68
3.7	0	1	1	0	0	1	0	58.25	229	23	55.1	H	1	T	L	0.68	3.95	1.77	0	2.2	0	3.07	1.76	2.11	0	4.39	0	0.33	0.68
3.5	1	0	0	0	0	0	0	73	229	23	55.1	H	1	T	L	0.68	3.95	1.77	0	2.2	0	3.07	1.76	2.11	0	4.39	0	0.33	0.68
3.29	0	0	0	0	0	0	0	59.75	229	23	55.1	H	1	T	L	0.68	3.95	1.77	0	2.2	0	3.07	1.76	2.11	0	4.39	0	0.33	0.68
2.92	0	0	0	0	0	0	0	53.25	229	23	55.1	H	1	T	L	0.68	3.95	1.77	0	2.2	0	3.07	1.76	2.11	0	4.39	0	0.33	0.68
2.86	0	0	0	0	0	0	0	56.5	229	23	55.1	H	1	T	L	0.68	3.95	1.77	0	2.2	0	3.07	1.76	2.11	0	4.39	0	0.33	0.68
2.42	0	1	1	0	0	1	0	55	229	23	55.1	H	1	T	L	0.68	3.95	1.77	0	2.2	0	3.07	1.76	2.11	0	4.39	0	0.33	0.68
3.13	1	0	0	0	0	0	0	58.5	229	23	55.1	H	1	T	L	0.68	3.95	1.77	0	2.2	0	3.07	1.76	2.11	0	4.39	0	0.33	0.68
3.51	0	1	0	0	0	0	0	63.5	229	23	55.1	H	1	T	L	0.68	3.95	1.77	0	2.2	0	3.07	1.76	2.11	0	4.39	0	0.33	0.68
2.63	1	0	0	0	0	0	0	58.75	229	23	55.1	H	1	T	L	0.68	3.95	1.77	0	2.2	0	3.07	1.76	2.11	0	4.39	0	0.33	0.68
3.93	0	0	NA	0	0	0	0	60	229	23	55.1	H	1	T	L	0.68	3.95	1.77	0	2.2	0	3.07	1.76	2.11	0	4.39	0	0.33	0.68
3.85	1	0	0	0	0	0	0	72.5	229	23	55.1	H	1	T	L	0.68	3.95	1.77	0	2.2	0	3.07	1.76	2.11	0	4.39	0	0.33	0.68
3.8	0	0	0	0	0	0	0	68.75	229	23	55.1	H	1	T	L	0.68	3.95	1.77	0	2.2	0	3.07	1.76	2.11	0	4.39	0	0.33	0.68
2.85	0	0	0	0	0	0	0	NA	229	23	55.1	H	1	T	L	0.68	3.95	1.77	0	2.2	0	3.07	1.76	2.11	0	4.39	0	0.33	0.68
3.36	1	0	0	0	0	0	0	67	229	23	55.1	H	1	T	L	0.68	3.95	1.77	0	2.2	0	3.07	1.76	2.11	0	4.39	0	0.33	0.68
2.63	1	0	0	0	0	0	0	66.25	229	23	55.1	H	1	T	L	0.68	3.95	1.77	0	2.2	0	3.07	1.76	2.11	0	4.39	0	0.33	0.68
3.14	1	0	0	0	0	0	0	74	229	23	55.1	H	1	T	L	0.68	3.95	1.77	0	2.2	0	3.07	1.76	2.11	0	4.39	0	0.33	0.68
3.23	0	1	0	0	0	0	0	57.75	229	23	55.1	H	1	T	L	0.68	3.95	1.77	0	2.2	0	3.07	1.76	2.11	0	4.39	0	0.33	0.68
3.4	0	0	0	0	0	0	0	66.25	229	23	55.1	H	1	T	L	0.68	3.95	1.77	0	2.2	0	3.07	1.76	2.11	0	4.39	0	0.33	0.68
2.28	0	0	0	0	0	0	0	NA	229	23	55.1	H	1	T	L	0.68	3.95	1.77	0	2.2	0	3.07	1.76	2.11	0	4.39	0	0.33	0.68
1.98	1	1	0	1	0	0	0	43.75	229	23	55.1	H	1	T	L	0.68	3.95	1.77	0	2.2	0	3.07	1.76	2.11	0	4.39	0	0.33	0.68
3.1	0	0	0	0	0	0	0	71	229	23	55.1	H	1	T	L	0.68	3.95	1.77	0	2.2	0	3.07	1.76	2.11	0	4.39	0	0.33	0.68
2.92	1	0	0	0	0	0	0	61.75	229	23	55.1	H	1	T	L	0.68	3.95	1.77	0	2.2	0	3.07	1.76	2.11	0	4.39	0	0.33	0.68
3.54	1	0	0	0	0	0	0	65	229	23	55.1	H	1	T	L	0.68	3.95	1.77	0	2.2	0	3.07	1.76	2.11	0	4.39	0	0.33	0.68
2.98	1	0	0	0	0	0	0	67.25	229	23	55.1	H	1	T	L	0.68	3.95	1.77	0	2.2	0	3.07	1.76	2.11	0	4.39	0	0.33	0.68
1.95	0	0	0	0	0	0	0	33.25	229	23	55.1	H	1	T	L	0.68	3.95	1.77	0	2.2	0	3.07	1.76	2.11	0	4.39	0	0.33	0.68
3.02	1	0	0	0	0	0	0	55.25	229	23	55.1	H	1	T	L	0.68	3.95	1.77	0	2.2	0	3.07	1.76	2.11	0	4.39	0	0.33	0.68
2.4	0	0	NA	0	0	0	0	52.25	229	23	55.1	H	1	T	L	0.68	3.95	1.77	0	2.2	0	3.07	1.76	2.11	0	4.39	0	0.33	0.68
3.56	0	0	0	0	0	0	0	76.75	229	23	55.1	H	1	T	L	0.68	3.95	1.77	0	2.2	0	3.07	1.76	2.11	0	4.39	0	0.33	0.68
3	0	0	0	0	0	0	0	59.25	229	23	55.1	H	1	T	L	0.68	3.95	1.77	0	2.2	0	3.07	1.76	2.11	0	4.39	0	0.33	0.68
3.16	0	0	0	0	0	0	0	68.75	229	23	55.1	H	1	T	L	0.68	3.95	1.77	0	2.2	0	3.07	1.76	2.11	0	4.39	0	0.33	0.68
3.07	1	0	0	0	0	0	0	64.75	229	23	55.1	H	1	T	L	0.68	3.95	1.77	0	2.2	0	3.07	1.76	2.11	0	4.39	0	0.33	0.68
2.97	1	0	0	0	0	0	0	73	229	23	55.1	H	1	T	L	0.68	3.95	1.77	0	2.2	0	3.07	1.76	2.11	0	4.39	0	0.33	0.68
3.47	1	0	0	0	0	0	0	71	229	23	55.1	H	1	T	L	0.68	3.95	1.77	0	2.2	0	3.07	1.76	2.11	0	4.39	0	0.33	0.68
3.41	1	1	1	1	1	1	1	76	229	23	55.1	H	1	T	L	0.68	3.95	1.77	0	2.2	0	3.07	1.76	2.11	0	4.39	0	0.33	0.68
3.47	0	1	1	0	0	1	0	76.25	229	23	55.1	H	1	T	L	0.68	3.95	1.77	0	2.2	0	3.07	1.76	2.11	0	4.39	0	0.33	0.68
2.64	1	0	0	0	0	0	0	74.5	229	23	55.1	H	1	T	L	0.68	3.95	1.77	0	2.2	0	3.07	1.76	2.11	0	4.39	0	0.33	0.68
2.43	0	1	1	0	0	1	0	36	229	23	55.1	H	1	T	L	0.68	3.95	1.77	0	2.2	0	3.07	1.76	2.11	0	4.39	0	0.33	0.68
3.55	1	0	0	0	0	0	0	68.5	229	23	55.1	H	1	T	L	0.68	3.95	1.77	0	2.2	0	3.07	1.76	2.11	0	4.39	0	0.33	0.68
2.7	0	1	1	0	0	1	0	54.75	229	23	55.1	H	1	T	L	0.68	3.95	1.77	0	2.2	0	3.07	1.76	2.11	0	4.39	0	0.33	0.68
3.47	1	0	0	0	0	0	0	64.25	229	23	55.1	H	1	T	L	0.68	3.95	1.77	0	2.2	0	3.07	1.76	2.11	0	4.39	0	0.33	0.68
NA	0	0	NA	0	0	0	0	58	229	23	55.1	H	1	T	L	0.68	3.95	1.77	0	2.2	0	3.07	1.76	2.11	0	4.39	0	0.33	0.68
3.46	1	0	0	0	0	0	0	76.75	229	23	55.1	H	1	T	L	0.68	3.95	1.77	0	2.2	0	3.07	1.76	2.11	0	4.39	0	0.33	0.68
2.89	1	1	1	1	1	1	1	61.75	229	23	55.1	H	1	T	L	0.68	3.95	1.77	0	2.2	0	3.07	1.76	2.11	0	4.39	0	0.33	0.68
2.75	0	1	0	0	0	0	0	60.75	229	23	55.1	H	1	T	L	0.68	3.95	1.77	0	2.2	0	3.07	1.76	2.11	0	4.39	0	0.33	0.68
3.51	1	0	0	0	0	0	0	54.75	229	23	55.1	H	1	T	L	0.68	3.95	1.77	0	2.2	0	3.07	1.76	2.11	0	4.39	0	0.33	0.68
3.43	0	0	0	0	0	0	0	52.5	229	23	55.1	H	1	T	L	0.68	3.95	1.77	0	2.2	0	3.07	1.76	2.11	0	4.39	0	0.33	0.68
3.29	1	0	0	0	0	0	0	71.25	229	23	55.1	H	1	T	L	0.68	3.95	1.77	0	2.2	0	3.07	1.76	2.11	0	4.39	0	0.33	0.68
3.43	1	0	NA	0	NA	0	0	75.25	229	23	55.1	H	1	T	L	0.68	3.95	1.77	0	2.2	0	3.07	1.76	2.11	0	4.39	0	0.33	0.68
3.6	1	1	1	1	1	1	1	73.25	229	23	55.1	H	1	T	L	0.68	3.95	1.77	0	2.2	0	3.07	1.76	2.11	0	4.39	0	0.33	0.68
4	0	0	0	0	0	0	0	82	229	23	55.1	H	1	T	L	0.68	3.95	1.77	0	2.2	0	3.07	1.76	2.11	0	4.39	0	0.33	0.68
2.76	0	0	0	0	0	0	0	68	229	23	55.1	H	1	T	L	0.68	3.95	1.77	0	2.2	0	3.07	1.76	2.11	0	4.39	0	0.33	0.68
3.1	1	0	0	0	0	0	0	69	229	23	55.1	H	1	T	L	0.68	3.95	1.77	0	2.2	0	3.07	1.76	2.11	0	4.39	0	0.33	0.68
3.5	0	1	0	0	0	0	0	78	229	23	55.1	H	1	T	L	0.68	3.95	1.77	0	2.2	0	3.07	1.76	2.11	0	4.39	0	0.33	0.68
3.14	0	0	0	0	0	0	0	66	229	23	55.1	H	1	T	L	0.68	3.95	1.77	0	2.2	0	3.07	1.76	2.11	0	4.39	0	0.33	0.68
2.95	1	0	NA	0	NA	0	0	66.75	229	23	55.1	H	1	T	L	0.68	3.95	1.77	0	2.2	0	3.07	1.76	2.11	0	4.39	0	0.33	0.68
2.92	1	0	0	0	0	0	0	56	229	23	55.1	H	1	T	L	0.68	3.95	1.77	0	2.2	0	3.07	1.76	2.11	0	4.39	0	0.33	0.68
3.42	0	1	0	0	0	0	0	71.5	229	23	55.1	H	1	T	L	0.68	3.95	1.77	0	2.2	0	3.07	1.76	2.11	0	4.39	0	0.33	0.68
2.67	0	0	0	0	0	0	0	54.75	229	23	55.1	H	1	T	L	0.68	3.95	1.77	0	2.2	0	3.07	1.76	2.11	0	4.39	0	0.33	0.68
3.1	0	1	1	0	0	1	0	50.25	229	23	55.1	H	1	T	L	0.68	3.95	1.77	0	2.2	0	3.07	1.76	2.11	0	4.39	0	0.33	0.68
NA	1	0	NA	0	NA	0	0	67	229	23	55.1	H	1	T	L	0.68	3.95	1.77	0	2.2	0	3.07	1.76	2.11	0	4.39	0	0.33	0.68
2.59	1	0	1	0	1	0	0	35.25	229	23	55.1	H	1	T	L	0.68	3.95	1.77	0	2.2	0	3.07	1.76	2.11	0	4.39	0	0.33	0.68
3.18	1	0	0	0	0	0	0	63.25	229	23	55.1	H	1	T	L	0.68	3.95	1.77	0	2.2	0	3.07	1.76	2.11	0	4.39	0	0.33	0.68
4	0	0	0	0	0	0	0	77.5	229	23	55.1	H	1	T	L	0.68	3.95	1.77	0	2.2	0	3.07	1.76	2.11	0	4.39	0	0.33	0.68
2.77	1	0	0	0	0	0	0	54.5	229	23	55.1	H	1	T	L	0.68	3.95	1.77	0	2.2	0	3.07	1.76	2.11	0	4.39	0	0.33	0.68
3.1	0	0	0	0	0	0	0	53	229	23	55.1	H	1	T	L	0.68	3.95	1.77	0	2.2	0	3.07	1.76	2.11	0	4.39	0	0.33	0.68
3.72	0	0	0	0	0	0	0	69.5	229	23	55.1	H	1	T	L	0.68	3.95	1.77	0	2.2	0	3.07	1.76	2.11	0	4.39	0	0.33	0.68
3.57	0	0	0	0	0	0	0	81	229	23	55.1	H	1	T	L	0.68	3.95	1.77	0	2.2	0	3.07	1.76	2.11	0	4.39	0	0.33	0.68
2.9	0	0	0	0	0	0	0	49.25	229	23	55.1	H	1	T	L	0.68	3.95	1.77	0	2.2	0	3.07	1.76	2.11	0	4.39	0	0.33	0.68
3.67	1	0	0	0	0	0	0	76.25	229	23	55.1	H	1	T	L	0.68	3.95	1.77	0	2.2	0	3.07	1.76	2.11	0	4.39	0	0.33	0.68
3.5	1	0	0	0	0	0	0	62	229	23	55.1	H	1	T	L	0.68	3.95	1.77	0	2.2	0	3.07	1.76	2.11	0	4.39	0	0.33	0.68
3.83	0	1	0	0	0	0	0	NA	229	23	55.1	H	1	T	L	0.68	3.95	1.77	0	2.2	0	3.07	1.76	2.11	0	4.39	0	0.33	0.68
3.18	0	0	0	0	0	0	0	77.75	229	23	55.1	H	1	T	L	0.68	3.95	1.77	0	2.2	0	3.07	1.76	2.11	0	4.39	0	0.33	0.68
3.17	0	0	0	0	0	0	0	NA	229	23	55.1	H	1	T	L	0.68	3.95	1.77	0	2.2	0	3.07	1.76	2.11	0	4.39	0	0.33	0.68
3.01	1	0	0	0	0	0	0	61.25	229	23	55.1	H	1	T	L	0.68	3.95	1.77	0	2.2	0	3.07	1.76	2.11	0	4.39	0	0.33	0.68
2.9	0	1	0	0	0	0	0	62.25	229	23	55.1	H	1	T	L	0.68	3.95	1.77	0	2.2	0	3.07	1.76	2.11	0	4.39	0	0.33	0.68
2.69	1	0	0	0	0	0	0	NA	229	23	55.1	H	1	T	L	0.68	3.95	1.77	0	2.2	0	3.07	1.76	2.11	0	4.39	0	0.33	0.68
2.75	1	0	0	0	0	0	0	62.25	229	23	55.1	H	1	T	L	0.68	3.95	1.77	0	2.2	0	3.07	1.76	2.11	0	4.39	0	0.33	0.68
3.58	0	1	0	0	0	0	0	58.5	229	23	55.1	H	1	T	L	0.68	3.95	1.77	0	2.2	0	3.07	1.76	2.11	0	4.39	0	0.33	0.68
3.62	0	0	0	0	0	0	0	66.75	229	23	55.1	H	1	T	L	0.68	3.95	1.77	0	2.2	0	3.07	1.76	2.11	0	4.39	0	0.33	0.68
3.59	1	0	0	0	0	0	0	71.5	229	23	55.1	H	1	T	L	0.68	3.95	1.77	0	2.2	0	3.07	1.76	2.11	0	4.39	0	0.33	0.68
3.63	0	0	0	0	0	0	0	74.25	229	23	55.1	H	1	T	L	0.68	3.95	1.77	0	2.2	0	3.07	1.76	2.11	0	4.39	0	0.33	0.68
3.61	0	0	0	0	0	0	0	74.75	229	23	55.1	H	1	T	L	0.68	3.95	1.77	0	2.2	0	3.07	1.76	2.11	0	4.39	0	0.33	0.68
3.33	0	0	0	0	0	0	0	64.25	229	23	55.1	H	1	T	L	0.68	3.95	1.77	0	2.2	0	3.07	1.76	2.11	0	4.39	0	0.33	0.68
3.15	0	0	0	0	0	0	0	55.5	229	23	55.1	H	1	T	L	0.68	3.95	1.77	0	2.2	0	3.07	1.76	2.11	0	4.39	0	0.33	0.68
NA	0	0	0	0	0	0	0	40.75	229	23	55.1	H	1	T	L	0.68	3.95	1.77	0	2.2	0	3.07	1.76	2.11	0	4.39	0	0.33	0.68
3.13	1	1	0	1	0	0	0	58	229	23	55.1	H	1	T	L	0.68	3.95	1.77	0	2.2	0	3.07	1.76	2.11	0	4.39	0	0.33	0.68
3.07	0	0	0	0	0	0	0	NA	229	23	55.1	H	1	T	L	0.68	3.95	1.77	0	2.2	0	3.07	1.76	2.11	0	4.39	0	0.33	0.68
3.67	0	0	0	0	0	0	0	74	229	23	55.1	H	1	T	L	0.68	3.95	1.77	0	2.2	0	3.07	1.76	2.11	0	4.39	0	0.33	0.68
3.37	1	1	NA	1	NA	NA	NA	76	229	23	55.1	H	1	T	L	0.68	3.95	1.77	0	2.2	0	3.07	1.76	2.11	0	4.39	0	0.33	0.68
2	1	0	0	0	0	0	0	79.25	229	23	55.1	H	1	T	L	0.68	3.95	1.77	0	2.2	0	3.07	1.76	2.11	0	4.39	0	0.33	0.68
2.83	1	1	0	1	0	0	0	52.5	229	23	55.1	H	1	T	L	0.68	3.95	1.77	0	2.2	0	3.07	1.76	2.11	0	4.39	0	0.33	0.68
2.93	1	1	0	1	0	0	0	67	229	23	55.1	H	1	T	L	0.68	3.95	1.77	0	2.2	0	3.07	1.76	2.11	0	4.39	0	0.33	0.68
2.38	0	0	0	0	0	0	0	57	229	23	55.1	H	1	T	L	0.68	3.95	1.77	0	2.2	0	3.07	1.76	2.11	0	4.39	0	0.33	0.68
2.7	0	0	0	0	0	0	0	61	229	23	55.1	H	1	T	L	0.68	3.95	1.77	0	2.2	0	3.07	1.76	2.11	0	4.39	0	0.33	0.68
3.2	1	1	1	1	1	1	1	68.75	229	23	55.1	H	1	T	L	0.68	3.95	1.77	0	2.2	0	3.07	1.76	2.11	0	4.39	0	0.33	0.68
3.68	0	0	0	0	0	0	0	73	229	23	55.1	H	1	T	L	0.68	3.95	1.77	0	2.2	0	3.07	1.76	2.11	0	4.39	0	0.33	0.68
2.76	1	0	0	0	0	0	0	58.75	229	23	55.1	H	1	T	L	0.68	3.95	1.77	0	2.2	0	3.07	1.76	2.11	0	4.39	0	0.33	0.68
2.7	1	0	0	0	0	0	0	63	229	23	55.1	H	1	T	L	0.68	3.95	1.77	0	2.2	0	3.07	1.76	2.11	0	4.39	0	0.33	0.68
3.1	1	0	0	0	0	0	0	25.5	229	23	55.1	H	1	T	L	0.68	3.95	1.77	0	2.2	0	3.07	1.76	2.11	0	4.39	0	0.33	0.68
2.73	0	0	0	0	0	0	0	71.5	229	23	55.1	H	1	T	L	0.68	3.95	1.77	0	2.2	0	3.07	1.76	2.11	0	4.39	0	0.33	0.68
3.17	1	1	1	1	1	1	1	60.25	229	23	55.1	H	1	T	L	0.68	3.95	1.77	0	2.2	0	3.07	1.76	2.11	0	4.39	0	0.33	0.68
2.83	1	0	NA	0	NA	0	0	77.25	229	23	55.1	H	1	T	L	0.68	3.95	1.77	0	2.2	0	3.07	1.76	2.11	0	4.39	0	0.33	0.68
3.38	0	0	NA	0	0	0	0	66.75	229	23	55.1	H	1	T	L	0.68	3.95	1.77	0	2.2	0	3.07	1.76	2.11	0	4.39	0	0.33	0.68
3.8	1	1	1	1	1	1	1	78.25	229	23	55.1	H	1	T	L	0.68	3.95	1.77	0	2.2	0	3.07	1.76	2.11	0	4.39	0	0.33	0.68
3.5	0	0	0	0	0	0	0	78.5	229	23	55.1	H	1	T	L	0.68	3.95	1.77	0	2.2	0	3.07	1.76	2.11	0	4.39	0	0.33	0.68
2.17	0	1	1	0	0	1	0	NA	229	23	55.1	H	1	T	L	0.68	3.95	1.77	0	2.2	0	3.07	1.76	2.11	0	4.39	0	0.33	0.68
2.84	0	0	0	0	0	0	0	57	229	23	55.1	H	1	T	L	0.68	3.95	1.77	0	2.2	0	3.07	1.76	2.11	0	4.39	0	0.33	0.68
2.56	1	0	0	0	0	0	0	76.75	229	23	55.1	H	1	T	L	0.68	3.95	1.77	0	2.2	0	3.07	1.76	2.11	0	4.39	0	0.33	0.68
3.25	0	0	0	0	0	0	0	62.75	229	23	55.1	H	1	T	L	0.68	3.95	1.77	0	2.2	0	3.07	1.76	2.11	0	4.39	0	0.33	0.68
2.9	0	0	0	0	0	0	0	62	229	23	55.1	H	1	T	L	0.68	3.95	1.77	0	2.2	0	3.07	1.76	2.11	0	4.39	0	0.33	0.68
3.69	0	0	0	0	0	0	0	74	229	23	55.1	H	1	T	L	0.68	3.95	1.77	0	2.2	0	3.07	1.76	2.11	0	4.39	0	0.33	0.68
4	0	0	NA	0	0	0	0	51	229	23	55.1	H	1	T	L	0.68	3.95	1.77	0	2.2	0	3.07	1.76	2.11	0	4.39	0	0.33	0.68
2.14	1	0	NA	0	NA	0	0	72.5	229	23	55.1	H	1	T	L	0.68	3.95	1.77	0	2.2	0	3.07	1.76	2.11	0	4.39	0	0.33	0.68
3.02	0	0	0	0	0	0	0	62	229	23	55.1	H	1	T	L	0.68	3.95	1.77	0	2.2	0	3.07	1.76	2.11	0	4.39	0	0.33	0.68
3.82	0	0	0	0	0	0	0	72.75	229	23	55.1	H	1	T	L	0.68	3.95	1.77	0	2.2	0	3.07	1.76	2.11	0	4.39	0	0.33	0.68
3.05	0	0	0	0	0	0	0	52	229	23	55.1	H	1	T	L	0.68	3.95	1.77	0	2.2	0	3.07	1.76	2.11	0	4.39	0	0.33	0.68
3.24	0	0	0	0	0	0	0	62	229	23	55.1	H	1	T	L	0.68	3.95	1.77	0	2.2	0	3.07	1.76	2.11	0	4.39	0	0.33	0.68
3.09	1	0	NA	0	NA	0	0	75.25	229	23	55.1	H	1	T	L	0.68	3.95	1.77	0	2.2	0	3.07	1.76	2.11	0	4.39	0	0.33	0.68
2.25	0	0	NA	0	0	0	0	51.75	229	23	55.1	H	1	T	L	0.68	3.95	1.77	0	2.2	0	3.07	1.76	2.11	0	4.39	0	0.33	0.68
NA	0	0	0	0	0	0	0	81	229	23	55.1	H	1	T	L	0.68	3.95	1.77	0	2.2	0	3.07	1.76	2.11	0	4.39	0	0.33	0.68
3.65	1	0	NA	0	NA	0	0	64.5	229	23	55.1	H	1	T	L	0.68	3.95	1.77	0	2.2	0	3.07	1.76	2.11	0	4.39	0	0.33	0.68
2.98	0	0	0	0	0	0	0	68	229	23	55.1	H	1	T	L	0.68	3.95	1.77	0	2.2	0	3.07	1.76	2.11	0	4.39	0	0.33	0.68
3.06	0	0	0	0	0	0	0	60.75	229	23	55.1	H	1	T	L	0.68	3.95	1.77	0	2.2	0	3.07	1.76	2.11	0	4.39	0	0.33	0.68
3.68	0	0	0	0	0	0	0	69	229	23	55.1	H	1	T	L	0.68	3.95	1.77	0	2.2	0	3.07	1.76	2.11	0	4.39	0	0.33	0.68
3.26	1	1	1	1	1	1	1	60.5	229	23	55.1	H	1	T	L	0.68	3.95	1.77	0	2.2	0	3.07	1.76	2.11	0	4.39	0	0.33	0.68
3.38	0	0	0	0	0	0	0	72	229	23	55.1	H	1	T	L	0.68	3.95	1.77	0	2.2	0	3.07	1.76	2.11	0	4.39	0	0.33	0.68
3.05	1	0	0	0	0	0	0	45.5	229	23	55.1	H	1	T	L	0.68	3.95	1.77	0	2.2	0	3.07	1.76	2.11	0	4.39	0	0.33	0.68
3.04	0	0	NA	0	0	0	0	46	229	23	55.1	H	1	T	L	0.68	3.95	1.77	0	2.2	0	3.07	1.76	2.11	0	4.39	0	0.33	0.68
3.44	1	0	0	0	0	0	0	74.5	229	23	55.1	H	1	T	L	0.68	3.95	1.77	0	2.2	0	3.07	1.76	2.11	0	4.39	0	0.33	0.68
3.74	1	0	0	0	0	0	0	66.5	229	23	55.1	H	1	T	L	0.68	3.95	1.77	0	2.2	0	3.07	1.76	2.11	0	4.39	0	0.33	0.68
2.64	1	0	0	0	0	0	0	64.25	229	23	55.1	H	1	T	L	0.68	3.95	1.77	0	2.2	0	3.07	1.76	2.11	0	4.39	0	0.33	0.68
[truncated: 12,957 more rows]
